# Supplementary material for: Toxicity analysis of food contaminants based on network toxicology and molecular docking: A case study of Zearalenone
Source: PLoS One. 2026 Jun 26;21(6):e0349937. doi: 10.1371/journal.pone.0349937 (PMC13308858; doi:10.1371/journal.pone.0349937)
Supplement: S1 File — (ZIP) [file pone.0349937.s001.zip]

Archive with 7 entries (6 files):
- raw data/GO和KEGG.xlsx
- raw data/GeneCards-SearchResults.csv
- raw data/SwissTargetPrediction.csv
- raw data/Type.xlsx
- raw data/acute kidney failure.csv
- raw data/network.xlsx
- raw data/
