# Supplementary material for: Toxicity analysis of food contaminants based on network toxicology and molecular docking: A case study of Zearalenone
Source: PLoS One. 2026 Jun 26;21(6):e0349937. doi: 10.1371/journal.pone.0349937 (PMC13308858; doi:10.1371/journal.pone.0349937)
Supplement: S1 File — (ZIP) [file pone.0349937.s001.zip › raw data/GO和KEGG.xlsx]

## Sheet: BP
Category	Term		Count	%	PValue	Genes	List Total	Pop Hits	Pop Total	Fold Enrichment	Bonferroni	Benjamini	FDR
GOTERM_BP_DIRECT	GO:0006338	chromatin remodeling	16	36.3636	5.0713e-10	PDGFRB, GSK3B, MAP2K1, FLT1, PRKDC, HDAC1, RIPK2, ESR1, MTOR, ERN1, HCK, KIT, MAPKAPK2, CDK2, PIM1, CDK1	44	917	19416	7.69942	4.83294e-07	2.99189e-07	2.69678e-07
GOTERM_BP_DIRECT	GO:0006468	protein phosphorylation	11	25	6.27889e-10	ERN1, GSK3B, HCK, CCNE1, PRKDC, CDK2, MAPKAPK2, PIM1, MAPK1, MTOR, MAPK3	44	292	19416	16.6233	5.98378e-07	2.99189e-07	2.69678e-07
GOTERM_BP_DIRECT	GO:0043066	negative regulation of apoptotic process	10	22.7273	1.32346e-06	GSK3B, HCK, HDAC3, PRKDC, HDAC1, CDK1, PIM1, MMP9, RELA, MTOR	44	506	19416	8.7208	0.00126046	0.000114659	0.00010335
GOTERM_BP_DIRECT	GO:0000122	negative regulation of transcription by RNA polymerase II	10	22.7273	0.000206553	HDAC5, HDAC3, NCOR1, CCNE1, HDAC1, STAT3, CDK2, ESR1, RELA, HDAC6	44	958	19416	4.60619	0.178699	0.00546792	0.00492858
GOTERM_BP_DIRECT	GO:0045944	positive regulation of transcription by RNA polymerase II	10	22.7273	0.00138909	HDAC5, HDAC3, PRKDC, HDAC1, RIPK2, STAT3, AHR, ESR1, RELA, MAPK3	44	1246	19416	3.54151	0.734124	0.0228641	0.0206089
GOTERM_BP_DIRECT	GO:0006954	inflammatory response	9	20.4545	3.59291e-06	HDAC5, HCK, RIPK2, STAT3, KIT, PLA2G2A, MAPKAPK2, RELA, MTOR	44	424	19416	9.36664	0.0034182	0.000285337	0.000257193
GOTERM_BP_DIRECT	GO:0006508	proteolysis	9	20.4545	3.74506e-05	CASP9, MMP14, MMP13, MME, MMP1, ANPEP, MMP2, MMP3, MMP9	44	586	19416	6.77723	0.0350617	0.00162229	0.00146227
GOTERM_BP_DIRECT	GO:0045893	positive regulation of DNA-templated transcription	9	20.4545	0.000153308	CCNA2, MAP2K1, HDAC1, STAT3, CDK2, PIM1, AHR, ESR1, RELA	44	717	19416	5.53899	0.135941	0.0048701	0.00438973
GOTERM_BP_DIRECT	GO:0046777	protein autophosphorylation	8	18.1818	2.1515e-08	ERN1, PDGFRB, GSK3B, HCK, FLT1, KIT, PIM1, MTOR	44	139	19416	25.397	2.05036e-05	3.73863e-06	3.36987e-06
GOTERM_BP_DIRECT	GO:0006915	apoptotic process	8	18.1818	0.000387906	CASP9, RIPK2, CDK1, PIM1, MAPK1, AHR, MMP9, MAPK3	44	620	19416	5.69384	0.30909	0.00880176	0.00793359
GOTERM_BP_DIRECT	GO:0007165	signal transduction	8	18.1818	0.0252869	PDGFRB, MAP2K1, RIPK2, STAT3, KIT, CDK2, MAPK1, ESR1	44	1326	19416	2.66228	1	0.177194	0.159717
GOTERM_BP_DIRECT	GO:0018105	peptidyl-serine phosphorylation	7	15.9091	2.18302e-08	GSK3B, PRKDC, CDK2, MAPKAPK2, CDK1, MAPK1, MTOR	44	80	19416	38.6114	2.0804e-05	3.73863e-06	3.36987e-06
GOTERM_BP_DIRECT	GO:0000082	G1/S transition of mitotic cell cycle	7	15.9091	2.35381e-08	CCNA2, CCNB2, CCNB1, CCNE2, CCNE1, CDK2, CDK1	44	81	19416	38.1347	2.24315e-05	3.73863e-06	3.36987e-06
GOTERM_BP_DIRECT	GO:0006974	DNA damage response	7	15.9091	6.06387e-05	CASP9, PRKDC, MAPKAPK2, CDK1, MAPK1, MTOR, MAPK3	44	312	19416	9.90035	0.0561523	0.00240786	0.00217036
GOTERM_BP_DIRECT	GO:0051301	cell division	7	15.9091	0.000186364	CCNA2, CCNB2, CCNB1, CCNE2, CCNE1, CDK2, CDK1	44	383	19416	8.06504	0.16274	0.00522366	0.00470842
GOTERM_BP_DIRECT	GO:0035556	intracellular signal transduction	7	15.9091	0.000543501	GSK3B, HCK, KIT, MAPKAPK2, MAPK1, RELA, MAPK3	44	468	19416	6.60023	0.404347	0.0110204	0.00993335
GOTERM_BP_DIRECT	GO:0010628	positive regulation of gene expression	7	15.9091	0.000809346	GSK3B, MAP2K1, HDAC1, STAT3, CDK1, RELA, MTOR	44	505	19416	6.11665	0.537736	0.0151237	0.0136319
GOTERM_BP_DIRECT	GO:0045892	negative regulation of DNA-templated transcription	7	15.9091	0.00156402	HDAC5, HDAC3, NCOR1, HDAC1, AHR, RELA, HDAC6	44	574	19416	5.38137	0.775004	0.0252628	0.022771
GOTERM_BP_DIRECT	GO:0030574	collagen catabolic process	6	13.6364	2.95963e-08	MMP14, MMP13, MMP1, MMP2, MMP3, MMP9	44	41	19416	64.5765	2.82049e-05	4.02933e-06	3.63189e-06
GOTERM_BP_DIRECT	GO:0022617	extracellular matrix disassembly	6	13.6364	5.36958e-08	MMP14, MMP13, MMP1, MMP2, MMP3, MMP9	44	46	19416	57.5573	5.11708e-05	6.39651e-06	5.76558e-06
GOTERM_BP_DIRECT	GO:0030163	protein catabolic process	6	13.6364	6.89117e-07	MMP14, MME, MMP2, MMP3, RELA, MTOR	44	76	19416	34.8373	0.000656513	7.29698e-05	6.57723e-05
GOTERM_BP_DIRECT	GO:0048009	insulin-like growth factor receptor signaling pathway	6	13.6364	9.47924e-07	PDGFRB, MAP2K1, FLT1, KIT, MAPK1, MAPK3	44	81	19416	32.6869	0.000902964	9.03372e-05	8.14267e-05
GOTERM_BP_DIRECT	GO:0008286	insulin receptor signaling pathway	6	13.6364	5.60446e-06	PDGFRB, GSK3B, FLT1, KIT, MAPK1, MAPK3	44	116	19416	22.8245	0.00532683	0.00035607	0.000320949
GOTERM_BP_DIRECT	GO:0030198	extracellular matrix organization	6	13.6364	3.37122e-05	MMP14, MMP13, MMP1, MMP2, MMP3, MMP9	44	168	19416	15.7597	0.0316176	0.00160639	0.00144794
GOTERM_BP_DIRECT	GO:0009410	response to xenobiotic stimulus	6	13.6364	0.000249431	HDAC5, HSP90AA1, MMP2, CDK1, AHR, RELA	44	257	19416	10.3021	0.21159	0.00635781	0.0057307
GOTERM_BP_DIRECT	GO:0030335	positive regulation of cell migration	6	13.6364	0.000401202	PDGFRB, MMP14, FLT1, MMP2, STAT3, KIT	44	285	19416	9.28995	0.317793	0.00889175	0.00801471
GOTERM_BP_DIRECT	GO:0008284	positive regulation of cell population proliferation	6	13.6364	0.00522696	PDGFRB, HCK, FLT1, HDAC1, CDK2, RELA	44	511	19416	5.18128	0.993224	0.0661364	0.059613
GOTERM_BP_DIRECT	GO:0071492	cellular response to UV-A	5	11.3636	6.80269e-09	MME, MMP1, MMP2, MMP3, MMP9	44	11	19416	200.579	6.48295e-06	2.16099e-06	1.94784e-06
GOTERM_BP_DIRECT	GO:0070371	ERK1 and ERK2 cascade	5	11.3636	5.22484e-06	MAP2K1, RIPK2, CDK1, MAPK1, MAPK3	44	52	19416	42.4301	0.00496691	0.00035607	0.000320949
GOTERM_BP_DIRECT	GO:0034614	cellular response to reactive oxygen species	5	11.3636	6.08388e-06	MMP2, MMP3, MAPK1, MMP9, MAPK3	44	54	19416	40.8586	0.00578118	0.000362371	0.000326628
GOTERM_BP_DIRECT	GO:0043627	response to estrogen	5	11.3636	8.10962e-06	MMP14, HSP90AA1, MME, MMP2, ESR1	44	58	19416	38.0408	0.00769871	0.000454616	0.000409774
GOTERM_BP_DIRECT	GO:0042752	regulation of circadian rhythm	5	11.3636	1.36002e-05	GSK3B, HDAC3, PRKDC, CDK1, MTOR	44	66	19416	33.4298	0.0128774	0.000720053	0.00064903
GOTERM_BP_DIRECT	GO:0048013	ephrin receptor signaling pathway	5	11.3636	3.70602e-05	PDGFRB, FLT1, MMP2, KIT, MMP9	44	85	19416	25.9572	0.0347025	0.00162229	0.00146227
GOTERM_BP_DIRECT	GO:0019221	cytokine-mediated signaling pathway	5	11.3636	0.000369227	HCK, RIPK2, STAT3, KIT, RELA	44	154	19416	14.327	0.296676	0.00858227	0.00773575
GOTERM_BP_DIRECT	GO:0070374	positive regulation of ERK1 and ERK2 cascade	5	11.3636	0.00107903	PDGFRB, MAP2K1, RIPK2, PLA2G2A, MAPK3	44	205	19416	10.7627	0.64259	0.0190429	0.0171646
GOTERM_BP_DIRECT	GO:0001525	angiogenesis	5	11.3636	0.00271866	PDGFRB, MMP14, FLT1, ANPEP, MMP2	44	264	19416	8.35744	0.92531	0.0398997	0.0359642
GOTERM_BP_DIRECT	GO:0010629	negative regulation of gene expression	5	11.3636	0.00504202	GSK3B, HDAC1, STAT3, CDK1, ESR1	44	314	19416	7.02664	0.991911	0.0649331	0.0585283
GOTERM_BP_DIRECT	GO:0045087	innate immune response	5	11.3636	0.035605	HCK, PRKDC, RIPK2, MMP3, RELA	44	564	19416	3.91199	1	0.218914	0.197321
GOTERM_BP_DIRECT	GO:0030154	cell differentiation	5	11.3636	0.0647203	GSK3B, HCK, FLT1, ANPEP, STAT3	44	687	19416	3.21159	1	0.33704	0.303796
GOTERM_BP_DIRECT	GO:1904645	response to amyloid-beta	4	9.09091	5.55327e-06	MMP13, MMP2, MMP3, MMP9	44	16	19416	110.318	0.00527831	0.00035607	0.000320949
GOTERM_BP_DIRECT	GO:0035987	endodermal cell differentiation	4	9.09091	5.77137e-05	MMP14, MAP2K1, MMP2, MMP9	44	34	19416	51.9144	0.0535175	0.00239136	0.00215548
GOTERM_BP_DIRECT	GO:0031663	lipopolysaccharide-mediated signaling pathway	4	9.09091	6.86507e-05	HCK, RIPK2, MAPK1, MAPK3	44	36	19416	49.0303	0.063332	0.00261697	0.00235884
GOTERM_BP_DIRECT	GO:0018107	peptidyl-threonine phosphorylation	4	9.09091	0.000109362	GSK3B, PRKDC, CDK1, MAPK1	44	42	19416	42.026	0.0989802	0.00372223	0.00335508
GOTERM_BP_DIRECT	GO:0048538	thymus development	4	9.09091	0.000173628	CCNB2, MAP2K1, MAPK1, MAPK3	44	49	19416	36.0223	0.152515	0.00501418	0.0045196
GOTERM_BP_DIRECT	GO:0000086	G2/M transition of mitotic cell cycle	4	9.09091	0.000195651	CCNA2, CCNB1, CDK2, CDK1	44	51	19416	34.6096	0.17012	0.0053273	0.00480184
GOTERM_BP_DIRECT	GO:0070301	cellular response to hydrogen peroxide	4	9.09091	0.000478776	ERN1, CDK1, RELA, HDAC6	44	69	19416	25.581	0.366429	0.0102329	0.00922353
GOTERM_BP_DIRECT	GO:0048511	rhythmic process	4	9.09091	0.000685616	PRKDC, CDK1, AHR, MTOR	44	78	19416	22.6294	0.479838	0.0133345	0.0120193
GOTERM_BP_DIRECT	GO:0007254	JNK cascade	4	9.09091	0.000765383	MAP2K1, RIPK2, MAPK1, MAPK3	44	81	19416	21.7912	0.517941	0.0145882	0.0131493
GOTERM_BP_DIRECT	GO:0006351	DNA-templated transcription	4	9.09091	0.00136863	CCNA2, CDK2, RELA, MAPK3	44	99	19416	17.8292	0.728882	0.0228641	0.0206089
GOTERM_BP_DIRECT	GO:0051897	positive regulation of phosphatidylinositol 3-kinase/protein kinase B signal transduction	4	9.09091	0.00929427	PDGFRB, FLT1, KIT, MTOR	44	196	19416	9.00557	0.999863	0.090382	0.0814671
GOTERM_BP_DIRECT	GO:0071222	cellular response to lipopolysaccharide	4	9.09091	0.00955398	HDAC5, MMP3, MMP9, RELA	44	198	19416	8.9146	0.999894	0.0910495	0.0820687
GOTERM_BP_DIRECT	GO:0006325	chromatin organization	4	9.09091	0.0158265	HDAC3, NCOR1, HDAC1, RELA	44	239	19416	7.38532	1	0.134189	0.120954
GOTERM_BP_DIRECT	GO:0016477	cell migration	4	9.09091	0.0228639	FLT1, MMP2, CDK1, MMP9	44	275	19416	6.41851	1	0.16761	0.151077
GOTERM_BP_DIRECT	GO:0043065	positive regulation of apoptotic process	4	9.09091	0.0355923	CASP9, PRKDC, RIPK2, MMP9	44	327	19416	5.39783	1	0.218914	0.197321
GOTERM_BP_DIRECT	GO:0007166	cell surface receptor signaling pathway	4	9.09091	0.0424789	RIPK2, STAT3, MAPK1, MAPK3	44	351	19416	5.02875	1	0.251443	0.226642
GOTERM_BP_DIRECT	GO:0090170	regulation of Golgi inheritance	3	6.81818	2.86647e-05	MAP2K1, MAPK1, MAPK3	44	4	19416	330.955	0.0269481	0.00143776	0.00129595
GOTERM_BP_DIRECT	GO:0060440	trachea formation	3	6.81818	9.99036e-05	MAP2K1, MAPK1, MAPK3	44	7	19416	189.117	0.0908207	0.00352623	0.00317842
GOTERM_BP_DIRECT	GO:0045937	positive regulation of phosphate metabolic process	3	6.81818	9.99036e-05	PDGFRB, FLT1, KIT	44	7	19416	189.117	0.0908207	0.00352623	0.00317842
GOTERM_BP_DIRECT	GO:2000641	regulation of early endosome to late endosome transport	3	6.81818	0.000133017	MAP2K1, MAPK1, MAPK3	44	8	19416	165.477	0.119067	0.00437123	0.00394007
GOTERM_BP_DIRECT	GO:0032872	regulation of stress-activated MAPK cascade	3	6.81818	0.000170782	MAP2K1, MAPK1, MAPK3	44	9	19416	147.091	0.150213	0.00501418	0.0045196
GOTERM_BP_DIRECT	GO:0038133	ERBB2-ERBB3 signaling pathway	3	6.81818	0.000170782	MAP2K1, MAPK1, MAPK3	44	9	19416	147.091	0.150213	0.00501418	0.0045196
GOTERM_BP_DIRECT	GO:0006476	protein deacetylation	3	6.81818	0.000260183	HDAC3, HDAC1, HDAC6	44	11	19416	120.347	0.21963	0.00635781	0.0057307
GOTERM_BP_DIRECT	GO:0060020	Bergmann glial cell differentiation	3	6.81818	0.000260183	MAP2K1, MAPK1, MAPK3	44	11	19416	120.347	0.21963	0.00635781	0.0057307
GOTERM_BP_DIRECT	GO:0031401	positive regulation of protein modification process	3	6.81818	0.00036795	PDGFRB, FLT1, KIT	44	13	19416	101.832	0.29582	0.00858227	0.00773575
GOTERM_BP_DIRECT	GO:0014044	Schwann cell development	3	6.81818	0.000493926	MAP2K1, MAPK1, MAPK3	44	15	19416	88.2545	0.375515	0.0102329	0.00922353
GOTERM_BP_DIRECT	GO:1900034	regulation of cellular response to heat	3	6.81818	0.000493926	GSK3B, MAPKAPK2, MTOR	44	15	19416	88.2545	0.375515	0.0102329	0.00922353
GOTERM_BP_DIRECT	GO:0071732	cellular response to nitric oxide	3	6.81818	0.000637955	CCNA2, CDK2, MMP3	44	17	19416	77.8717	0.455651	0.0126661	0.0114167
GOTERM_BP_DIRECT	GO:0044772	mitotic cell cycle phase transition	3	6.81818	0.000979554	CCNA2, CCNB2, CCNB1	44	21	19416	63.039	0.607011	0.0179522	0.0161815
GOTERM_BP_DIRECT	GO:0060324	face development	3	6.81818	0.001076	MAP2K1, MAPK1, MAPK3	44	22	19416	60.1736	0.641554	0.0190429	0.0171646
GOTERM_BP_DIRECT	GO:0051403	stress-activated MAPK cascade	3	6.81818	0.001282	RIPK2, MAPK1, MAPK3	44	24	19416	55.1591	0.705516	0.0222136	0.0200225
GOTERM_BP_DIRECT	GO:0036120	cellular response to platelet-derived growth factor stimulus	3	6.81818	0.00139152	PDGFRB, CCNA2, HDAC1	44	25	19416	52.9527	0.73474	0.0228641	0.0206089
GOTERM_BP_DIRECT	GO:1902894	negative regulation of miRNA transcription	3	6.81818	0.00200359	NCOR1, ESR1, RELA	44	30	19416	44.1273	0.852118	0.0318237	0.0286848
GOTERM_BP_DIRECT	GO:0030878	thyroid gland development	3	6.81818	0.00227815	MAP2K1, MAPK1, MAPK3	44	32	19416	41.3693	0.886228	0.0355915	0.0320809
GOTERM_BP_DIRECT	GO:0035924	cellular response to vascular endothelial growth factor stimulus	3	6.81818	0.00242173	ERN1, FLT1, MAPKAPK2	44	33	19416	40.1157	0.900809	0.0372243	0.0335527
GOTERM_BP_DIRECT	GO:0043330	response to exogenous dsRNA	3	6.81818	0.00256948	RIPK2, MAPK1, MAPK3	44	34	19416	38.9358	0.913867	0.0388685	0.0350347
GOTERM_BP_DIRECT	GO:0071276	cellular response to cadmium ion	3	6.81818	0.00272139	MAPK1, MMP9, MAPK3	44	35	19416	37.8234	0.925504	0.0398997	0.0359642
GOTERM_BP_DIRECT	GO:0016310	phosphorylation	3	6.81818	0.00287743	STAT3, MTOR, MAPK3	44	36	19416	36.7727	0.935825	0.0415483	0.0374502
GOTERM_BP_DIRECT	GO:0071392	cellular response to estradiol stimulus	3	6.81818	0.00320185	CCNA2, MMP2, ESR1	44	38	19416	34.8373	0.952937	0.0455428	0.0410506
GOTERM_BP_DIRECT	GO:0032212	positive regulation of telomere maintenance via telomerase	3	6.81818	0.0033702	HSP90AA1, MAPK1, MAPK3	44	39	19416	33.9441	0.959934	0.0472324	0.0425736
GOTERM_BP_DIRECT	GO:0001541	ovarian follicle development	3	6.81818	0.00371907	MMP14, MMP2, KIT	44	41	19416	32.2882	0.971301	0.0513662	0.0462997
GOTERM_BP_DIRECT	GO:0045814	negative regulation of gene expression, epigenetic	3	6.81818	0.00389955	HDAC5, HDAC1, HDAC6	44	42	19416	31.5195	0.975852	0.0530896	0.0478531
GOTERM_BP_DIRECT	GO:0042307	positive regulation of protein import into nucleus	3	6.81818	0.00408405	HSP90AA1, HDAC3, CDK1	44	43	19416	30.7865	0.979759	0.0548183	0.0494112
GOTERM_BP_DIRECT	GO:0007275	multicellular organism development	3	6.81818	0.00427254	PDGFRB, FLT1, KIT	44	44	19416	30.0868	0.9831	0.0565518	0.0509737
GOTERM_BP_DIRECT	GO:0018108	peptidyl-tyrosine phosphorylation	3	6.81818	0.00486178	PDGFRB, HCK, FLT1	44	47	19416	28.1663	0.990386	0.0634696	0.0572092
GOTERM_BP_DIRECT	GO:0036323	vascular endothelial growth factor receptor-1 signaling pathway	3	6.81818	0.00527426	PDGFRB, FLT1, KIT	44	49	19416	27.0167	0.993524	0.0661364	0.059613
GOTERM_BP_DIRECT	GO:0035790	platelet-derived growth factor receptor-alpha signaling pathway	3	6.81818	0.00548633	PDGFRB, FLT1, KIT	44	50	19416	26.4764	0.994715	0.0670317	0.06042
GOTERM_BP_DIRECT	GO:0034198	cellular response to amino acid starvation	3	6.81818	0.00548633	MAPK1, MTOR, MAPK3	44	50	19416	26.4764	0.994715	0.0670317	0.06042
GOTERM_BP_DIRECT	GO:0038109	Kit signaling pathway	3	6.81818	0.00570228	PDGFRB, FLT1, KIT	44	51	19416	25.9572	0.995703	0.0679284	0.0612282
GOTERM_BP_DIRECT	GO:0038145	macrophage colony-stimulating factor signaling pathway	3	6.81818	0.00570228	PDGFRB, FLT1, KIT	44	51	19416	25.9572	0.995703	0.0679284	0.0612282
GOTERM_BP_DIRECT	GO:0031334	positive regulation of protein-containing complex assembly	3	6.81818	0.00592208	GSK3B, MMP1, MMP3	44	52	19416	25.458	0.996519	0.0689043	0.0621079
GOTERM_BP_DIRECT	GO:0048146	positive regulation of fibroblast proliferation	3	6.81818	0.00614571	CCNA2, CCNB1, ESR1	44	53	19416	24.9777	0.997191	0.0689043	0.0621079
GOTERM_BP_DIRECT	GO:0031648	protein destabilization	3	6.81818	0.00614571	PRKDC, MTOR, HDAC6	44	53	19416	24.9777	0.997191	0.0689043	0.0621079
GOTERM_BP_DIRECT	GO:0014823	response to activity	3	6.81818	0.00614571	HDAC5, MMP2, CDK1	44	53	19416	24.9777	0.997191	0.0689043	0.0621079
GOTERM_BP_DIRECT	GO:1904707	positive regulation of vascular associated smooth muscle cell proliferation	3	6.81818	0.00614571	ERN1, MMP2, MMP9	44	53	19416	24.9777	0.997191	0.0689043	0.0621079
GOTERM_BP_DIRECT	GO:0031547	brain-derived neurotrophic factor receptor signaling pathway	3	6.81818	0.00637317	PDGFRB, FLT1, KIT	44	54	19416	24.5152	0.997742	0.0690185	0.0622108
GOTERM_BP_DIRECT	GO:0035791	platelet-derived growth factor receptor-beta signaling pathway	3	6.81818	0.00637317	PDGFRB, FLT1, KIT	44	54	19416	24.5152	0.997742	0.0690185	0.0622108
GOTERM_BP_DIRECT	GO:0040029	epigenetic regulation of gene expression	3	6.81818	0.00637317	HDAC5, HDAC3, HDAC6	44	54	19416	24.5152	0.997742	0.0690185	0.0622108
GOTERM_BP_DIRECT	GO:0048012	hepatocyte growth factor receptor signaling pathway	3	6.81818	0.00683945	PDGFRB, FLT1, KIT	44	56	19416	23.6396	0.998556	0.0724222	0.0652788
GOTERM_BP_DIRECT	GO:0016241	regulation of macroautophagy	3	6.81818	0.00707826	ERN1, MTOR, HDAC6	44	57	19416	23.2249	0.998852	0.0741272	0.0668156
GOTERM_BP_DIRECT	GO:0038063	collagen-activated tyrosine kinase receptor signaling pathway	3	6.81818	0.00732081	PDGFRB, FLT1, KIT	44	58	19416	22.8245	0.99909	0.075834	0.0683541
GOTERM_BP_DIRECT	GO:0000723	telomere maintenance	3	6.81818	0.0078171	CCNE2, CCNE1, PRKDC	44	60	19416	22.0636	0.999435	0.0801042	0.0722031
GOTERM_BP_DIRECT	GO:0038084	vascular endothelial growth factor signaling pathway	3	6.81818	0.00832818	FLT1, KIT, RELA	44	62	19416	21.3519	0.999654	0.0844336	0.0761054
GOTERM_BP_DIRECT	GO:0042552	myelination	3	6.81818	0.00885392	MAP2K1, MAPK1, MAPK3	44	64	19416	20.6847	0.999791	0.0869875	0.0784074
GOTERM_BP_DIRECT	GO:0071230	cellular response to amino acid stimulus	3	6.81818	0.00885392	MMP2, MMP3, MTOR	44	64	19416	20.6847	0.999791	0.0869875	0.0784074
GOTERM_BP_DIRECT	GO:0032731	positive regulation of interleukin-1 beta production	3	6.81818	0.00939419	RIPK2, STAT3, RELA	44	66	19416	20.0579	0.999876	0.0904309	0.0815112
GOTERM_BP_DIRECT	GO:0007346	regulation of mitotic cell cycle	3	6.81818	0.00994885	HDAC3, CDK2, PIM1	44	68	19416	19.4679	0.999927	0.0938738	0.0846145
GOTERM_BP_DIRECT	GO:0032922	circadian regulation of gene expression	3	6.81818	0.0108076	HDAC3, HDAC1, AHR	44	71	19416	18.6453	0.999968	0.10007	0.0901994
GOTERM_BP_DIRECT	GO:0031398	positive regulation of protein ubiquitination	3	6.81818	0.0123088	GSK3B, HDAC3, RIPK2	44	76	19416	17.4187	0.999993	0.110663	0.099748
GOTERM_BP_DIRECT	GO:0032355	response to estradiol	3	6.81818	0.0159112	CASP9, STAT3, ESR1	44	87	19416	15.2163	1	0.134189	0.120954
GOTERM_BP_DIRECT	GO:0016485	protein processing	3	6.81818	0.0159112	CASP9, MMP14, MME	44	87	19416	15.2163	1	0.134189	0.120954
GOTERM_BP_DIRECT	GO:0051091	positive regulation of DNA-binding transcription factor activity	3	6.81818	0.0166092	HDAC5, KIT, ESR1	44	89	19416	14.8744	1	0.138847	0.125152
GOTERM_BP_DIRECT	GO:0032869	cellular response to insulin stimulus	3	6.81818	0.0184106	HDAC5, PRKDC, MTOR	44	94	19416	14.0832	1	0.151252	0.136333
GOTERM_BP_DIRECT	GO:0032880	regulation of protein localization	3	6.81818	0.0184106	HSP90AA1, CCNE2, CCNE1	44	94	19416	14.0832	1	0.151252	0.136333
GOTERM_BP_DIRECT	GO:0007173	epidermal growth factor receptor signaling pathway	3	6.81818	0.0187804	PDGFRB, FLT1, KIT	44	95	19416	13.9349	1	0.152972	0.137883
GOTERM_BP_DIRECT	GO:0050727	regulation of inflammatory response	3	6.81818	0.021456	HCK, ESR1, RELA	44	102	19416	12.9786	1	0.163293	0.147186
GOTERM_BP_DIRECT	GO:0008543	fibroblast growth factor receptor signaling pathway	3	6.81818	0.021456	PDGFRB, FLT1, KIT	44	102	19416	12.9786	1	0.163293	0.147186
GOTERM_BP_DIRECT	GO:0032755	positive regulation of interleukin-6 production	3	6.81818	0.0218505	RIPK2, STAT3, RELA	44	103	19416	12.8526	1	0.163293	0.147186
GOTERM_BP_DIRECT	GO:0032956	regulation of actin cytoskeleton organization	3	6.81818	0.0226486	PDGFRB, HCK, MTOR	44	105	19416	12.6078	1	0.167318	0.150815
GOTERM_BP_DIRECT	GO:0008584	male gonad development	3	6.81818	0.0242805	MMP14, KIT, ESR1	44	109	19416	12.1451	1	0.17398	0.156819
GOTERM_BP_DIRECT	GO:0007169	cell surface receptor protein tyrosine kinase signaling pathway	3	6.81818	0.0246958	PDGFRB, HCK, FLT1	44	110	19416	12.0347	1	0.175635	0.158311
GOTERM_BP_DIRECT	GO:0071356	cellular response to tumor necrosis factor	3	6.81818	0.0251141	MAPK1, RELA, MAPK3	44	111	19416	11.9263	1	0.177194	0.159717
GOTERM_BP_DIRECT	GO:0032760	positive regulation of tumor necrosis factor production	3	6.81818	0.0263863	RIPK2, STAT3, MAPKAPK2	44	114	19416	11.6124	1	0.180907	0.163063
GOTERM_BP_DIRECT	GO:0000165	MAPK cascade	3	6.81818	0.0290076	MAP2K1, MAPKAPK2, MAPK3	44	120	19416	11.0318	1	0.196058	0.17672
GOTERM_BP_DIRECT	GO:0051092	positive regulation of NF-kappaB transcription factor activity	3	6.81818	0.0299037	RIPK2, STAT3, RELA	44	122	19416	10.851	1	0.200692	0.180896
GOTERM_BP_DIRECT	GO:0006935	chemotaxis	3	6.81818	0.0326578	PDGFRB, MAP2K1, MAPK1	44	128	19416	10.3423	1	0.207891	0.187385
GOTERM_BP_DIRECT	GO:0031647	regulation of protein stability	3	6.81818	0.034071	HDAC3, MAPK1, HDAC6	44	131	19416	10.1055	1	0.215031	0.193821
GOTERM_BP_DIRECT	GO:0030182	neuron differentiation	3	6.81818	0.054469	HDAC5, MAP2K1, HDAC1	44	170	19416	7.78717	1	0.301796	0.272028
GOTERM_BP_DIRECT	GO:0001666	response to hypoxia	3	6.81818	0.059079	CASP9, MMP14, MMP2	44	178	19416	7.43718	1	0.321728	0.289994
GOTERM_BP_DIRECT	GO:0043410	positive regulation of MAPK cascade	3	6.81818	0.0680713	MAP2K1, FLT1, KIT	44	193	19416	6.85916	1	0.343795	0.309884
GOTERM_BP_DIRECT	GO:0001934	positive regulation of protein phosphorylation	3	6.81818	0.0743032	HSP90AA1, HDAC3, MMP9	44	203	19416	6.52127	1	0.365005	0.329002
GOTERM_BP_DIRECT	GO:0007507	heart development	3	6.81818	0.0787717	MAP2K1, PRKDC, MMP2	44	210	19416	6.3039	1	0.373752	0.336887
GOTERM_BP_DIRECT	GO:0001701	in utero embryonic development	3	6.81818	0.0872884	CCNB2, CCNB1, HDAC3	44	223	19416	5.9364	1	0.403815	0.363984
GOTERM_BP_DIRECT	GO:0043123	positive regulation of canonical NF-kappaB signal transduction	3	6.81818	0.0892922	RIPK2, STAT3, RELA	44	226	19416	5.8576	1	0.407155	0.366995
GOTERM_BP_DIRECT	GO:0010468	regulation of gene expression	3	6.81818	0.0995139	ERN1, CDK2, AHR	44	241	19416	5.49302	1	0.435031	0.392121
GOTERM_BP_DIRECT	GO:0061308	cardiac neural crest cell development involved in heart development	2	4.54545	0.00662964	MAPK1, MAPK3	44	3	19416	294.182	0.998234	0.0709893	0.0639872
GOTERM_BP_DIRECT	GO:1905448	positive regulation of mitochondrial ATP synthesis coupled electron transport	2	4.54545	0.00882997	CCNB1, CDK1	44	4	19416	220.636	0.999787	0.0869875	0.0784074
GOTERM_BP_DIRECT	GO:0002327	immature B cell differentiation	2	4.54545	0.0110255	PRKDC, KIT	44	5	19416	176.509	0.999974	0.10007	0.0901994
GOTERM_BP_DIRECT	GO:0072584	caveolin-mediated endocytosis	2	4.54545	0.0110255	MAPK1, MAPK3	44	5	19416	176.509	0.999974	0.10007	0.0901994
GOTERM_BP_DIRECT	GO:0070849	response to epidermal growth factor	2	4.54545	0.0110255	MAPK1, MAPK3	44	5	19416	176.509	0.999974	0.10007	0.0901994
GOTERM_BP_DIRECT	GO:0120041	positive regulation of macrophage proliferation	2	4.54545	0.0132163	MAPK1, MAPK3	44	6	19416	147.091	0.999997	0.115552	0.104155
GOTERM_BP_DIRECT	GO:0030641	regulation of cellular pH	2	4.54545	0.0132163	MAPK1, MAPK3	44	6	19416	147.091	0.999997	0.115552	0.104155
GOTERM_BP_DIRECT	GO:1901984	negative regulation of protein acetylation	2	4.54545	0.0132163	GSK3B, HDAC6	44	6	19416	147.091	0.999997	0.115552	0.104155
GOTERM_BP_DIRECT	GO:0071224	cellular response to peptidoglycan	2	4.54545	0.0154024	RIPK2, RELA	44	7	19416	126.078	1	0.133441	0.120279
GOTERM_BP_DIRECT	GO:1904417	positive regulation of xenophagy	2	4.54545	0.0197604	RIPK2, MAPK3	44	9	19416	98.0606	1	0.155633	0.140282
GOTERM_BP_DIRECT	GO:0044320	cellular response to leptin stimulus	2	4.54545	0.0197604	CCNA2, STAT3	44	9	19416	98.0606	1	0.155633	0.140282
GOTERM_BP_DIRECT	GO:0098792	xenophagy	2	4.54545	0.0197604	RIPK2, MAPK3	44	9	19416	98.0606	1	0.155633	0.140282
GOTERM_BP_DIRECT	GO:0042473	outer ear morphogenesis	2	4.54545	0.0197604	MAPK1, MAPK3	44	9	19416	98.0606	1	0.155633	0.140282
GOTERM_BP_DIRECT	GO:0051093	negative regulation of developmental process	2	4.54545	0.0219323	GSK3B, KIT	44	10	19416	88.2545	1	0.163293	0.147186
GOTERM_BP_DIRECT	GO:0150077	regulation of neuroinflammatory response	2	4.54545	0.0219323	MMP3, MMP9	44	10	19416	88.2545	1	0.163293	0.147186
GOTERM_BP_DIRECT	GO:0051128	regulation of cellular component organization	2	4.54545	0.0219323	GSK3B, MTOR	44	10	19416	88.2545	1	0.163293	0.147186
GOTERM_BP_DIRECT	GO:0070431	nucleotide-binding oligomerization domain containing 2 signaling pathway	2	4.54545	0.0219323	RIPK2, RELA	44	10	19416	88.2545	1	0.163293	0.147186
GOTERM_BP_DIRECT	GO:0071223	cellular response to lipoteichoic acid	2	4.54545	0.0240995	RIPK2, RELA	44	11	19416	80.2314	1	0.17398	0.156819
GOTERM_BP_DIRECT	GO:2000273	positive regulation of signaling receptor activity	2	4.54545	0.0240995	HDAC1, HDAC6	44	11	19416	80.2314	1	0.17398	0.156819
GOTERM_BP_DIRECT	GO:0080135	regulation of cellular response to stress	2	4.54545	0.026262	PRKDC, MTOR	44	12	19416	73.5455	1	0.180907	0.163063
GOTERM_BP_DIRECT	GO:0051549	positive regulation of keratinocyte migration	2	4.54545	0.026262	MMP9, MTOR	44	12	19416	73.5455	1	0.180907	0.163063
GOTERM_BP_DIRECT	GO:1990748	cellular detoxification	2	4.54545	0.0284199	PIM1, ABCG2	44	13	19416	67.8881	1	0.193458	0.174376
GOTERM_BP_DIRECT	GO:0031571	mitotic G1 DNA damage checkpoint signaling	2	4.54545	0.030573	PRKDC, CDK2	44	14	19416	63.039	1	0.200939	0.181119
GOTERM_BP_DIRECT	GO:0071498	cellular response to fluid shear stress	2	4.54545	0.030573	HDAC3, MMP2	44	14	19416	63.039	1	0.200939	0.181119
GOTERM_BP_DIRECT	GO:0048771	tissue remodeling	2	4.54545	0.030573	MMP14, MMP2	44	14	19416	63.039	1	0.200939	0.181119
GOTERM_BP_DIRECT	GO:0030278	regulation of ossification	2	4.54545	0.0327216	MAPK1, MAPK3	44	15	19416	58.8364	1	0.207891	0.187385
GOTERM_BP_DIRECT	GO:0010831	positive regulation of myotube differentiation	2	4.54545	0.0327216	MMP14, MTOR	44	15	19416	58.8364	1	0.207891	0.187385
GOTERM_BP_DIRECT	GO:0060766	negative regulation of androgen receptor signaling pathway	2	4.54545	0.0327216	NCOR1, HDAC1	44	15	19416	58.8364	1	0.207891	0.187385
GOTERM_BP_DIRECT	GO:0045820	negative regulation of glycolytic process	2	4.54545	0.0327216	NCOR1, STAT3	44	15	19416	58.8364	1	0.207891	0.187385
GOTERM_BP_DIRECT	GO:0060425	lung morphogenesis	2	4.54545	0.0348654	MAPK1, MAPK3	44	16	19416	55.1591	1	0.217168	0.195748
GOTERM_BP_DIRECT	GO:0070885	negative regulation of calcineurin-NFAT signaling cascade	2	4.54545	0.0348654	GSK3B, MTOR	44	16	19416	55.1591	1	0.217168	0.195748
GOTERM_BP_DIRECT	GO:0042770	signal transduction in response to DNA damage	2	4.54545	0.0370046	CASP9, MAPK3	44	17	19416	51.9144	1	0.221795	0.199918
GOTERM_BP_DIRECT	GO:1904355	positive regulation of telomere capping	2	4.54545	0.0370046	MAPK1, MAPK3	44	17	19416	51.9144	1	0.221795	0.199918
GOTERM_BP_DIRECT	GO:2000573	positive regulation of DNA biosynthetic process	2	4.54545	0.0370046	PDGFRB, CCNA2	44	17	19416	51.9144	1	0.221795	0.199918
GOTERM_BP_DIRECT	GO:0080090	regulation of primary metabolic process	2	4.54545	0.0370046	ERN1, PRKDC	44	17	19416	51.9144	1	0.221795	0.199918
GOTERM_BP_DIRECT	GO:0035234	ectopic germ cell programmed cell death	2	4.54545	0.0391392	PRKDC, KIT	44	18	19416	49.0303	1	0.233123	0.210129
GOTERM_BP_DIRECT	GO:0043401	steroid hormone receptor signaling pathway	2	4.54545	0.0433945	MAPK1, ESR1	44	20	19416	44.1273	1	0.255278	0.230098
GOTERM_BP_DIRECT	GO:0010759	positive regulation of macrophage chemotaxis	2	4.54545	0.0455153	MAPK1, MAPK3	44	21	19416	42.026	1	0.266111	0.239863
GOTERM_BP_DIRECT	GO:0043200	response to amino acid	2	4.54545	0.0476314	RELA, MTOR	44	22	19416	40.1157	1	0.276785	0.249484
GOTERM_BP_DIRECT	GO:1900181	negative regulation of protein localization to nucleus	2	4.54545	0.049743	GSK3B, MTOR	44	23	19416	38.3715	1	0.282173	0.254341
GOTERM_BP_DIRECT	GO:0051493	regulation of cytoskeleton organization	2	4.54545	0.049743	MAPK1, MAPK3	44	23	19416	38.3715	1	0.282173	0.254341
GOTERM_BP_DIRECT	GO:2001243	negative regulation of intrinsic apoptotic signaling pathway	2	4.54545	0.049743	HDAC1, MMP9	44	23	19416	38.3715	1	0.282173	0.254341
GOTERM_BP_DIRECT	GO:0070498	interleukin-1-mediated signaling pathway	2	4.54545	0.049743	RELA, MAPK3	44	23	19416	38.3715	1	0.282173	0.254341
GOTERM_BP_DIRECT	GO:0040014	regulation of multicellular organism growth	2	4.54545	0.05185	HDAC3, STAT3	44	24	19416	36.7727	1	0.292385	0.263545
GOTERM_BP_DIRECT	GO:0046686	response to cadmium ion	2	4.54545	0.0539524	KIT, CDK1	44	25	19416	35.3018	1	0.300682	0.271024
GOTERM_BP_DIRECT	GO:0060907	positive regulation of macrophage cytokine production	2	4.54545	0.0539524	RIPK2, MAPKAPK2	44	25	19416	35.3018	1	0.300682	0.271024
GOTERM_BP_DIRECT	GO:0046329	negative regulation of JNK cascade	2	4.54545	0.0581437	HDAC3, NCOR1	44	27	19416	32.6869	1	0.318453	0.287043
GOTERM_BP_DIRECT	GO:0006270	DNA replication initiation	2	4.54545	0.0581437	CCNE2, CCNE1	44	27	19416	32.6869	1	0.318453	0.287043
GOTERM_BP_DIRECT	GO:0010800	positive regulation of peptidyl-threonine phosphorylation	2	4.54545	0.0602325	RIPK2, MAPK1	44	28	19416	31.5195	1	0.324302	0.292315
GOTERM_BP_DIRECT	GO:0010971	positive regulation of G2/M transition of mitotic cell cycle	2	4.54545	0.0602325	CCNB1, CDK1	44	28	19416	31.5195	1	0.324302	0.292315
GOTERM_BP_DIRECT	GO:0048714	positive regulation of oligodendrocyte differentiation	2	4.54545	0.0643965	HDAC1, MTOR	44	30	19416	29.4182	1	0.33704	0.303796
GOTERM_BP_DIRECT	GO:0010592	positive regulation of lamellipodium assembly	2	4.54545	0.0643965	HSP90AA1, MTOR	44	30	19416	29.4182	1	0.33704	0.303796
GOTERM_BP_DIRECT	GO:0007129	homologous chromosome pairing at meiosis	2	4.54545	0.0643965	CCNE2, CCNE1	44	30	19416	29.4182	1	0.33704	0.303796
GOTERM_BP_DIRECT	GO:0071902	positive regulation of protein serine/threonine kinase activity	2	4.54545	0.0643965	MAP2K1, PIM1	44	30	19416	29.4182	1	0.33704	0.303796
GOTERM_BP_DIRECT	GO:0034142	toll-like receptor 4 signaling pathway	2	4.54545	0.0643965	RIPK2, RELA	44	30	19416	29.4182	1	0.33704	0.303796
GOTERM_BP_DIRECT	GO:0001935	endothelial cell proliferation	2	4.54545	0.0664718	ERN1, MMP14	44	31	19416	28.4692	1	0.342419	0.308645
GOTERM_BP_DIRECT	GO:0048010	vascular endothelial growth factor receptor signaling pathway	2	4.54545	0.0664718	FLT1, MAPKAPK2	44	31	19416	28.4692	1	0.342419	0.308645
GOTERM_BP_DIRECT	GO:0032206	positive regulation of telomere maintenance	2	4.54545	0.0685425	MAPK1, MAPK3	44	32	19416	27.5795	1	0.343795	0.309884
GOTERM_BP_DIRECT	GO:0010575	positive regulation of vascular endothelial growth factor production	2	4.54545	0.0685425	STAT3, RELA	44	32	19416	27.5795	1	0.343795	0.309884
GOTERM_BP_DIRECT	GO:0030522	intracellular receptor signaling pathway	2	4.54545	0.0685425	STAT3, AHR	44	32	19416	27.5795	1	0.343795	0.309884
GOTERM_BP_DIRECT	GO:0045740	positive regulation of DNA replication	2	4.54545	0.0685425	CDK2, CDK1	44	32	19416	27.5795	1	0.343795	0.309884
GOTERM_BP_DIRECT	GO:0060045	positive regulation of cardiac muscle cell proliferation	2	4.54545	0.0706088	CDK1, PIM1	44	33	19416	26.7438	1	0.348654	0.314264
GOTERM_BP_DIRECT	GO:0045648	positive regulation of erythrocyte differentiation	2	4.54545	0.0706088	PRKDC, STAT3	44	33	19416	26.7438	1	0.348654	0.314264
GOTERM_BP_DIRECT	GO:0001958	endochondral ossification	2	4.54545	0.0706088	MMP14, MMP13	44	33	19416	26.7438	1	0.348654	0.314264
GOTERM_BP_DIRECT	GO:0042220	response to cocaine	2	4.54545	0.0767808	HDAC5, HSP90AA1	44	36	19416	24.5152	1	0.373752	0.336887
GOTERM_BP_DIRECT	GO:0031100	animal organ regeneration	2	4.54545	0.0788292	CCNA2, CDK1	44	37	19416	23.8526	1	0.373752	0.336887
GOTERM_BP_DIRECT	GO:0070555	response to interleukin-1	2	4.54545	0.0788292	RIPK2, RELA	44	37	19416	23.8526	1	0.373752	0.336887
GOTERM_BP_DIRECT	GO:0043687	post-translational protein modification	2	4.54545	0.0788292	CCNA2, CDK2	44	37	19416	23.8526	1	0.373752	0.336887
GOTERM_BP_DIRECT	GO:0048709	oligodendrocyte differentiation	2	4.54545	0.0788292	HDAC1, MTOR	44	37	19416	23.8526	1	0.373752	0.336887
GOTERM_BP_DIRECT	GO:0031333	negative regulation of protein-containing complex assembly	2	4.54545	0.0788292	GSK3B, HDAC6	44	37	19416	23.8526	1	0.373752	0.336887
GOTERM_BP_DIRECT	GO:0002218	activation of innate immune response	2	4.54545	0.0829128	HSP90AA1, PRKDC	44	39	19416	22.6294	1	0.391168	0.352584
GOTERM_BP_DIRECT	GO:0009408	response to heat	2	4.54545	0.0849479	HSP90AA1, MTOR	44	40	19416	22.0636	1	0.39684	0.357697
GOTERM_BP_DIRECT	GO:0048144	fibroblast proliferation	2	4.54545	0.0849479	CDK1, ESR1	44	40	19416	22.0636	1	0.39684	0.357697
GOTERM_BP_DIRECT	GO:0019233	sensory perception of pain	2	4.54545	0.0869786	MME, MAPK3	44	41	19416	21.5255	1	0.403815	0.363984
GOTERM_BP_DIRECT	GO:0032728	positive regulation of interferon-beta production	2	4.54545	0.0890049	HSP90AA1, RIPK2	44	42	19416	21.013	1	0.407155	0.366995
GOTERM_BP_DIRECT	GO:0035094	response to nicotine	2	4.54545	0.0890049	MMP2, MAPK1	44	42	19416	21.013	1	0.407155	0.366995
GOTERM_BP_DIRECT	GO:0032092	positive regulation of protein binding	2	4.54545	0.0910269	GSK3B, RIPK2	44	43	19416	20.5243	1	0.413089	0.372343
GOTERM_BP_DIRECT	GO:0048870	cell motility	2	4.54545	0.0930444	MMP14, MAP2K1	44	44	19416	20.0579	1	0.420243	0.378792
GOTERM_BP_DIRECT	GO:0007249	canonical NF-kappaB signal transduction	2	4.54545	0.0950576	RIPK2, RELA	44	45	19416	19.6121	1	0.423317	0.381563
GOTERM_BP_DIRECT	GO:0032735	positive regulation of interleukin-12 production	2	4.54545	0.0950576	RIPK2, RELA	44	45	19416	19.6121	1	0.423317	0.381563
GOTERM_BP_DIRECT	GO:0007566	embryo implantation	2	4.54545	0.0950576	MMP2, MMP9	44	45	19416	19.6121	1	0.423317	0.381563
GOTERM_BP_DIRECT	GO:0051225	spindle assembly	2	4.54545	0.0970664	HDAC3, NCOR1	44	46	19416	19.1858	1	0.426287	0.38424
GOTERM_BP_DIRECT	GO:0034097	response to cytokine	2	4.54545	0.0970664	MAPKAPK2, RELA	44	46	19416	19.1858	1	0.426287	0.38424
GOTERM_BP_DIRECT	GO:0045429	positive regulation of nitric oxide biosynthetic process	2	4.54545	0.0970664	HSP90AA1, ESR1	44	46	19416	19.1858	1	0.426287	0.38424

## Sheet: CC
Category	Term		Count	%	PValue	Genes	List Total	Pop Hits	Pop Total	Fold Enrichment	Bonferroni	Benjamini	FDR
GOTERM_CC_DIRECT	GO:0005634	nucleus	31	70.4545	6.68071e-08	HDAC5, GSK3B, HDAC3, PRKDC, HDAC1, AHR, RELA, HDAC6, CASP9, CCNB2, CCNB1, PIM1, MAPK1, MAPK3, PDGFRB, MAP2K1, HSP90AA1, MMP2, MMP3, STAT3, ESR1, MTOR, CCNA2, HCK, MMP14, NCOR1, CCNE2, CCNE1, MAPKAPK2, CDK2, CDK1	44	6138	20666	2.37213	1.0355e-05	3.85974e-06	3.33681e-06
GOTERM_CC_DIRECT	GO:0005829	cytosol	30	68.1818	3.53101e-08	HDAC5, GSK3B, HDAC3, PRKDC, HDAC1, AHR, RELA, HDAC6, CASP9, CCNB2, CCNB1, PIM1, MAPK1, MAPK3, MAP2K1, HSP90AA1, RIPK2, MMP3, STAT3, ESR1, MTOR, CCNA2, HCK, MMP14, NCOR1, CCNE2, CCNE1, MAPKAPK2, CDK2, CDK1	44	5576	20666	2.52698	5.47306e-06	3.85974e-06	3.33681e-06
GOTERM_CC_DIRECT	GO:0005737	cytoplasm	29	65.9091	6.47587e-07	HDAC5, GSK3B, HDAC3, HDAC1, AHR, RELA, HDAC6, CASP9, CCNB2, CCNB1, ANPEP, PIM1, MAPK1, MAPK3, PDGFRB, HSP90AA1, MME, RIPK2, STAT3, ESR1, MTOR, ERN1, CCNA2, MMP14, CCNE2, CCNE1, MAPKAPK2, CDK2, CDK1	44	5887	20666	2.3137	0.000100371	2.00752e-05	1.73553e-05
GOTERM_CC_DIRECT	GO:0005654	nucleoplasm	24	54.5455	6.18339e-07	GSK3B, HDAC5, HSP90AA1, HDAC3, PRKDC, HDAC1, STAT3, AHR, ESR1, MTOR, RELA, HDAC6, CCNA2, CCNB1, NCOR1, CCNE2, CCNE1, MAPKAPK2, CDK2, PIM1, CDK1, MAPK1, ABCG2, MAPK3	44	4000	20666	2.81809	9.5838e-05	2.00752e-05	1.73553e-05
GOTERM_CC_DIRECT	GO:0005886	plasma membrane	22	50	0.00162191	PDGFRB, GSK3B, MAP2K1, HSP90AA1, HDAC3, FLT1, MME, RIPK2, MMP2, PLA2G2A, STAT3, ESR1, MTOR, HCK, MMP14, STS, ANPEP, KIT, PIM1, MAPK1, ABCG2, MAPK3	44	5534	20666	1.86718	0.222444	0.0179569	0.015524
GOTERM_CC_DIRECT	GO:0005813	centrosome	12	27.2727	7.47046e-08	CCNA2, GSK3B, CCNB2, MAP2K1, CCNB1, CCNE2, CCNE1, CDK2, MAPKAPK2, CDK1, MAPK1, HDAC6	44	661	20666	8.52675	1.15791e-05	3.85974e-06	3.33681e-06
GOTERM_CC_DIRECT	GO:0005739	mitochondrion	11	25	0.00224002	ERN1, CASP9, GSK3B, MAP2K1, HSP90AA1, MMP2, MMP3, CDK1, MAPK1, MAPK3, PDK1	44	1711	20666	3.01958	0.293614	0.0217002	0.0187602
GOTERM_CC_DIRECT	GO:0005615	extracellular space	10	22.7273	0.019192	MMP14, FLT1, MMP13, MMP1, ANPEP, MMP2, KIT, PLA2G2A, MMP3, MMP9	44	1986	20666	2.36496	0.950396	0.118991	0.102869
GOTERM_CC_DIRECT	GO:0005794	Golgi apparatus	9	20.4545	0.00175375	PDGFRB, HDAC5, HCK, MAP2K1, HDAC3, STS, MAPK1, ESR1, MAPK3	44	1103	20666	3.8324	0.2382	0.0181221	0.0156669
GOTERM_CC_DIRECT	GO:0005925	focal adhesion	8	18.1818	2.75342e-05	PDGFRB, HCK, MMP14, MAP2K1, FLT1, MME, MAPK1, MAPK3	44	431	20666	8.71799	0.00425877	0.000533475	0.000461198
GOTERM_CC_DIRECT	GO:0000785	chromatin	8	18.1818	0.00837247	HDAC3, NCOR1, PRKDC, HDAC1, STAT3, AHR, ESR1, RELA	44	1134	20666	3.31345	0.728338	0.0540722	0.0467463
GOTERM_CC_DIRECT	GO:0032991	protein-containing complex	7	15.9091	0.00292584	CASP9, HSP90AA1, PRKDC, HDAC1, RIPK2, AHR, ESR1	44	692	20666	4.75112	0.365026	0.0265237	0.0229301
GOTERM_CC_DIRECT	GO:0031012	extracellular matrix	6	13.6364	0.000107001	MMP14, MMP13, MMP1, MMP2, MMP3, MMP9	44	228	20666	12.36	0.0164492	0.00144697	0.00125093
GOTERM_CC_DIRECT	GO:0005667	transcription regulator complex	6	13.6364	0.000111478	PRKDC, STAT3, CDK2, AHR, ESR1, RELA	44	230	20666	12.2526	0.0171316	0.00144697	0.00125093
GOTERM_CC_DIRECT	GO:0005783	endoplasmic reticulum	6	13.6364	0.0980582	ERN1, MAP2K1, STS, RIPK2, PLA2G2A, MTOR	44	1185	20666	2.37814	1	0.44703	0.386465
GOTERM_CC_DIRECT	GO:0000118	histone deacetylase complex	5	11.3636	1.88985e-06	HDAC5, HDAC3, NCOR1, HDAC1, HDAC6	44	43	20666	54.6142	0.000292885	4.88212e-05	4.22067e-05
GOTERM_CC_DIRECT	GO:0005815	microtubule organizing center	5	11.3636	3.48828e-05	CCNA2, CCNB2, CCNB1, CCNE2, CCNE1	44	89	20666	26.3866	0.00539234	0.00060076	0.000519367
GOTERM_CC_DIRECT	GO:0000307	cyclin-dependent protein kinase holoenzyme complex	4	9.09091	0.000112023	CCNA2, CCNB2, CDK2, CDK1	44	45	20666	41.7495	0.0172147	0.00144697	0.00125093
GOTERM_CC_DIRECT	GO:0005901	caveola	4	9.09091	0.000510416	HCK, MAPK1, HDAC6, MAPK3	44	75	20666	25.0497	0.0760845	0.00608572	0.00526121
GOTERM_CC_DIRECT	GO:0072686	mitotic spindle	4	9.09091	0.00308017	HDAC3, NCOR1, CDK1, MAPK1	44	140	20666	13.4195	0.380079	0.0265237	0.0229301
GOTERM_CC_DIRECT	GO:0005769	early endosome	4	9.09091	0.0265259	MAP2K1, MME, MAPK1, MAPK3	44	310	20666	6.06041	0.984502	0.158135	0.136711
GOTERM_CC_DIRECT	GO:0030425	dendrite	4	9.09091	0.0721257	GSK3B, MME, MTOR, HDAC6	44	465	20666	4.04027	0.999991	0.348858	0.301593
GOTERM_CC_DIRECT	GO:0097134	cyclin E1-CDK2 complex	3	6.81818	1.26699e-05	CCNE2, CCNE1, CDK2	44	3	20666	469.682	0.00196192	0.000280547	0.000242538
GOTERM_CC_DIRECT	GO:0017053	transcription repressor complex	3	6.81818	0.00715962	HDAC3, NCOR1, HDAC1	44	61	20666	23.0991	0.671669	0.0482496	0.0417125
GOTERM_CC_DIRECT	GO:1904813	ficolin-1-rich granule lumen	3	6.81818	0.0278864	HSP90AA1, MAPK1, MMP9	44	125	20666	11.2724	0.987522	0.160088	0.138399
GOTERM_CC_DIRECT	GO:0005770	late endosome	3	6.81818	0.043245	MAP2K1, MAPK1, MAPK3	44	159	20666	8.86192	0.998943	0.231137	0.199822
GOTERM_CC_DIRECT	GO:0000781	chromosome, telomeric region	3	6.81818	0.0508212	PRKDC, CDK2, CDK1	44	174	20666	8.09796	0.999692	0.262576	0.227001
GOTERM_CC_DIRECT	GO:0005635	nuclear envelope	3	6.81818	0.0719101	CDK2, MTOR, MAPK3	44	212	20666	6.64644	0.999991	0.348858	0.301593
GOTERM_CC_DIRECT	GO:0043235	receptor complex	3	6.81818	0.074273	PDGFRB, FLT1, KIT	44	216	20666	6.52336	0.999994	0.348858	0.301593
GOTERM_CC_DIRECT	GO:0097122	cyclin A2-CDK1 complex	2	4.54545	0.0041572	CCNA2, CDK1	44	2	20666	469.682	0.475709	0.0306841	0.0265269
GOTERM_CC_DIRECT	GO:0097125	cyclin B1-CDK1 complex	2	4.54545	0.0041572	CCNB1, CDK1	44	2	20666	469.682	0.475709	0.0306841	0.0265269
GOTERM_CC_DIRECT	GO:0097135	cyclin E2-CDK2 complex	2	4.54545	0.0041572	CCNE2, CDK2	44	2	20666	469.682	0.475709	0.0306841	0.0265269
GOTERM_CC_DIRECT	GO:0097124	cyclin A2-CDK2 complex	2	4.54545	0.00622946	CCNA2, CDK2	44	3	20666	313.121	0.620381	0.0438894	0.0379431
GOTERM_CC_DIRECT	GO:0031143	pseudopodium	2	4.54545	0.0368126	MAPK1, MAPK3	44	18	20666	52.1869	0.997013	0.203784	0.176175

## Sheet: MF
Category	Term		Count	%	PValue	Genes	List Total	Pop Hits	Pop Total	Fold Enrichment	Bonferroni	Benjamini	FDR
GOTERM_MF_DIRECT	GO:0005515	protein binding	39	88.6364	0.00654617	HDAC5, GSK3B, HDAC3, FLT1, PRKDC, HDAC1, AHR, RELA, HDAC6, CASP9, CCNB2, CCNB1, PIM1, MAPK1, MAPK3, PDK1, PDGFRB, MAP2K1, HSP90AA1, MME, RIPK2, MMP2, MMP3, STAT3, MMP9, ESR1, MTOR, ERN1, CCNA2, HCK, MMP14, NCOR1, CCNE2, CCNE1, KIT, MAPKAPK2, CDK2, CDK1, ABCG2	44	13670	19208	1.24545	0.818699	0.0215443	0.0146667
GOTERM_MF_DIRECT	GO:0005524	ATP binding	19	43.1818	1.54535e-09	PDGFRB, GSK3B, MAP2K1, HSP90AA1, FLT1, PRKDC, RIPK2, MTOR, ERN1, HCK, KIT, MAPKAPK2, CDK2, PIM1, CDK1, MAPK1, PDK1, ABCG2, MAPK3	44	1544	19208	5.372	4.01791e-07	1.3393e-07	9.11757e-08
GOTERM_MF_DIRECT	GO:0042802	identical protein binding	13	29.5455	0.000382122	HDAC5, HSP90AA1, RIPK2, STAT3, ESR1, MMP9, MTOR, RELA, ERN1, CASP9, MAPK1, ABCG2, MAPK3	44	1777	19208	3.19364	0.0945931	0.00191061	0.00130069
GOTERM_MF_DIRECT	GO:0106310	protein serine kinase activity	12	27.2727	3.35163e-10	ERN1, GSK3B, MAP2K1, PRKDC, RIPK2, CDK2, MAPKAPK2, CDK1, PIM1, MAPK1, MTOR, MAPK3	44	365	19208	14.3522	8.71423e-08	8.71423e-08	5.93238e-08
GOTERM_MF_DIRECT	GO:0004674	protein serine/threonine kinase activity	12	27.2727	7.31564e-10	ERN1, GSK3B, MAP2K1, PRKDC, RIPK2, CDK2, MAPKAPK2, CDK1, PIM1, MAPK1, MTOR, MAPK3	44	393	19208	13.3296	1.90207e-07	9.51033e-08	6.47434e-08
GOTERM_MF_DIRECT	GO:0019901	protein kinase binding	10	22.7273	1.22588e-06	PDGFRB, CASP9, CCNA2, GSK3B, CCNB1, CCNE2, CCNE1, STAT3, ESR1, RELA	44	496	19208	8.80132	0.000318679	2.30355e-05	1.56819e-05
GOTERM_MF_DIRECT	GO:0008270	zinc ion binding	10	22.7273	0.000131917	MMP14, MMP13, MME, MMP1, ANPEP, MMP2, MMP3, ESR1, MMP9, HDAC6	44	893	19208	4.88853	0.0337191	0.000699969	0.000476517
GOTERM_MF_DIRECT	GO:0004672	protein kinase activity	9	20.4545	9.12974e-07	PDGFRB, GSK3B, MAP2K1, PRKDC, CDK2, MAPKAPK2, CDK1, MTOR, PDK1	44	349	19208	11.2576	0.000237345	2.30355e-05	1.56819e-05
GOTERM_MF_DIRECT	GO:0042803	protein homodimerization activity	9	20.4545	0.000230555	ERN1, HSP90AA1, MME, RIPK2, STAT3, KIT, AHR, RELA, ABCG2	44	753	19208	5.21767	0.0581895	0.00117538	0.000800161
GOTERM_MF_DIRECT	GO:0019899	enzyme binding	8	18.1818	1.76706e-05	ERN1, PDGFRB, HDAC3, PRKDC, HDAC1, ESR1, RELA, HDAC6	44	374	19208	9.33787	0.00458386	0.000106845	7.27371e-05
GOTERM_MF_DIRECT	GO:0004175	endopeptidase activity	7	15.9091	1.57136e-08	MMP14, MMP13, MME, MMP1, MMP2, MMP3, MMP9	44	75	19208	40.7442	4.08554e-06	1.02139e-06	6.95328e-07
GOTERM_MF_DIRECT	GO:0004222	metalloendopeptidase activity	7	15.9091	1.66479e-07	MMP14, MMP13, MME, MMP1, MMP2, MMP3, MMP9	44	111	19208	27.5299	4.32837e-05	8.65692e-06	5.89337e-06
GOTERM_MF_DIRECT	GO:0042826	histone deacetylase binding	7	15.9091	4.05951e-07	HDAC5, HSP90AA1, HDAC3, NCOR1, HDAC1, RELA, HDAC6	44	129	19208	23.6885	0.000105542	1.75912e-05	1.19756e-05
GOTERM_MF_DIRECT	GO:0061629	RNA polymerase II-specific DNA-binding transcription factor binding	7	15.9091	3.23422e-06	GSK3B, HDAC5, NCOR1, PRKDC, HDAC1, STAT3, AHR	44	184	19208	16.6077	0.000840546	4.67166e-05	3.18032e-05
GOTERM_MF_DIRECT	GO:0004711	ribosomal protein S6 kinase activity	7	15.9091	1.66324e-05	ERN1, GSK3B, PRKDC, RIPK2, MAPKAPK2, PIM1, MTOR	44	245	19208	12.4727	0.00431512	0.000106845	7.27371e-05
GOTERM_MF_DIRECT	GO:0004694	eukaryotic translation initiation factor 2alpha kinase activity	7	15.9091	1.66324e-05	ERN1, GSK3B, PRKDC, RIPK2, MAPKAPK2, PIM1, MTOR	44	245	19208	12.4727	0.00431512	0.000106845	7.27371e-05
GOTERM_MF_DIRECT	GO:0072354	histone H3T3 kinase activity	7	15.9091	1.66324e-05	ERN1, GSK3B, PRKDC, RIPK2, MAPKAPK2, PIM1, MTOR	44	245	19208	12.4727	0.00431512	0.000106845	7.27371e-05
GOTERM_MF_DIRECT	GO:0044025	histone H2BS14 kinase activity	7	15.9091	1.66324e-05	ERN1, GSK3B, PRKDC, RIPK2, MAPKAPK2, PIM1, MTOR	44	245	19208	12.4727	0.00431512	0.000106845	7.27371e-05
GOTERM_MF_DIRECT	GO:0140823	histone H2BS36 kinase activity	7	15.9091	1.66324e-05	ERN1, GSK3B, PRKDC, RIPK2, MAPKAPK2, PIM1, MTOR	44	245	19208	12.4727	0.00431512	0.000106845	7.27371e-05
GOTERM_MF_DIRECT	GO:1990244	histone H2AT120 kinase activity	7	15.9091	1.66324e-05	ERN1, GSK3B, PRKDC, RIPK2, MAPKAPK2, PIM1, MTOR	44	245	19208	12.4727	0.00431512	0.000106845	7.27371e-05
GOTERM_MF_DIRECT	GO:0035979	histone H2AXS139 kinase activity	7	15.9091	1.66324e-05	ERN1, GSK3B, PRKDC, RIPK2, MAPKAPK2, PIM1, MTOR	44	245	19208	12.4727	0.00431512	0.000106845	7.27371e-05
GOTERM_MF_DIRECT	GO:0004676	3-phosphoinositide-dependent protein kinase activity	7	15.9091	1.66324e-05	ERN1, GSK3B, PRKDC, RIPK2, MAPKAPK2, PIM1, MTOR	44	245	19208	12.4727	0.00431512	0.000106845	7.27371e-05
GOTERM_MF_DIRECT	GO:0044022	histone H3S28 kinase activity	7	15.9091	1.66324e-05	ERN1, GSK3B, PRKDC, RIPK2, MAPKAPK2, PIM1, MTOR	44	245	19208	12.4727	0.00431512	0.000106845	7.27371e-05
GOTERM_MF_DIRECT	GO:0072371	histone H2AS121 kinase activity	7	15.9091	1.66324e-05	ERN1, GSK3B, PRKDC, RIPK2, MAPKAPK2, PIM1, MTOR	44	245	19208	12.4727	0.00431512	0.000106845	7.27371e-05
GOTERM_MF_DIRECT	GO:0044023	histone H4S1 kinase activity	7	15.9091	1.66324e-05	ERN1, GSK3B, PRKDC, RIPK2, MAPKAPK2, PIM1, MTOR	44	245	19208	12.4727	0.00431512	0.000106845	7.27371e-05
GOTERM_MF_DIRECT	GO:0140855	histone H3S57 kinase activity	7	15.9091	1.66324e-05	ERN1, GSK3B, PRKDC, RIPK2, MAPKAPK2, PIM1, MTOR	44	245	19208	12.4727	0.00431512	0.000106845	7.27371e-05
GOTERM_MF_DIRECT	GO:0044024	histone H2AS1 kinase activity	7	15.9091	1.66324e-05	ERN1, GSK3B, PRKDC, RIPK2, MAPKAPK2, PIM1, MTOR	44	245	19208	12.4727	0.00431512	0.000106845	7.27371e-05
GOTERM_MF_DIRECT	GO:0035175	histone H3S10 kinase activity	7	15.9091	1.66324e-05	ERN1, GSK3B, PRKDC, RIPK2, MAPKAPK2, PIM1, MTOR	44	245	19208	12.4727	0.00431512	0.000106845	7.27371e-05
GOTERM_MF_DIRECT	GO:0072518	Rho-dependent protein serine/threonine kinase activity	7	15.9091	1.66324e-05	ERN1, GSK3B, PRKDC, RIPK2, MAPKAPK2, PIM1, MTOR	44	245	19208	12.4727	0.00431512	0.000106845	7.27371e-05
GOTERM_MF_DIRECT	GO:0140857	histone H3T45 kinase activity	7	15.9091	1.702e-05	ERN1, GSK3B, PRKDC, RIPK2, MAPKAPK2, PIM1, MTOR	44	246	19208	12.422	0.00441545	0.000106845	7.27371e-05
GOTERM_MF_DIRECT	GO:0004677	DNA-dependent protein kinase activity	7	15.9091	1.702e-05	ERN1, GSK3B, PRKDC, RIPK2, MAPKAPK2, PIM1, MTOR	44	246	19208	12.422	0.00441545	0.000106845	7.27371e-05
GOTERM_MF_DIRECT	GO:0035402	histone H3T11 kinase activity	7	15.9091	1.74148e-05	ERN1, GSK3B, PRKDC, RIPK2, MAPKAPK2, PIM1, MTOR	44	247	19208	12.3717	0.00451766	0.000106845	7.27371e-05
GOTERM_MF_DIRECT	GO:0035403	histone H3T6 kinase activity	7	15.9091	1.74148e-05	ERN1, GSK3B, PRKDC, RIPK2, MAPKAPK2, PIM1, MTOR	44	247	19208	12.3717	0.00451766	0.000106845	7.27371e-05
GOTERM_MF_DIRECT	GO:0004679	AMP-activated protein kinase activity	7	15.9091	1.9069e-05	ERN1, GSK3B, PRKDC, RIPK2, MAPKAPK2, PIM1, MTOR	44	251	19208	12.1746	0.00494572	0.000112681	7.67095e-05
GOTERM_MF_DIRECT	GO:0004713	protein tyrosine kinase activity	6	13.6364	5.19162e-06	PDGFRB, HCK, MAP2K1, RIPK2, KIT, MTOR	44	113	19208	23.1794	0.00134891	6.68658e-05	4.55201e-05
GOTERM_MF_DIRECT	GO:0035401	histone H3Y41 kinase activity	6	13.6364	5.65787e-06	PDGFRB, HCK, MAP2K1, FLT1, RIPK2, KIT	44	115	19208	22.7763	0.00146997	6.68658e-05	4.55201e-05
GOTERM_MF_DIRECT	GO:0140801	histone H2AXY142 kinase activity	6	13.6364	5.65787e-06	PDGFRB, HCK, MAP2K1, FLT1, RIPK2, KIT	44	115	19208	22.7763	0.00146997	6.68658e-05	4.55201e-05
GOTERM_MF_DIRECT	GO:0140297	DNA-binding transcription factor binding	6	13.6364	3.9698e-05	HDAC5, HDAC3, HDAC1, STAT3, RELA, MAPK3	44	172	19208	15.2283	0.0102686	0.000229366	0.000156145
GOTERM_MF_DIRECT	GO:0004252	serine-type endopeptidase activity	6	13.6364	6.86541e-05	MMP14, MMP13, MMP1, MMP2, MMP3, MMP9	44	193	19208	13.5714	0.0176923	0.000388045	0.000264169
GOTERM_MF_DIRECT	GO:0016301	kinase activity	6	13.6364	0.000144254	GSK3B, CCNE1, PRKDC, RIPK2, CDK1, MTOR	44	226	19208	11.5897	0.0368139	0.000750119	0.000510658
GOTERM_MF_DIRECT	GO:0016538	cyclin-dependent protein serine/threonine kinase regulator activity	5	11.3636	6.55445e-07	CCNA2, CCNB2, CCNB1, CCNE2, CCNE1	44	31	19208	70.4106	0.000170401	2.30355e-05	1.56819e-05
GOTERM_MF_DIRECT	GO:0001222	transcription corepressor binding	5	11.3636	4.65155e-06	HDAC5, HDAC3, HDAC1, ESR1, HDAC6	44	50	19208	43.6545	0.00120867	6.36528e-05	4.33329e-05
GOTERM_MF_DIRECT	GO:0000976	transcription cis-regulatory region binding	5	11.3636	0.00209404	HDAC5, NCOR1, STAT3, AHR, RELA	44	243	19208	8.98242	0.42017	0.00989908	0.00673899
GOTERM_MF_DIRECT	GO:0003682	chromatin binding	5	11.3636	0.0251541	HDAC5, HDAC3, CDK1, ESR1, RELA	44	500	19208	4.36545	0.998672	0.0727787	0.0495455
GOTERM_MF_DIRECT	GO:0180032	histone H4K5 deacetylase activity, hydrolytic mechanism	4	9.09091	1.24037e-06	HDAC5, HDAC3, HDAC1, HDAC6	44	10	19208	174.618	0.000322445	2.30355e-05	1.56819e-05
GOTERM_MF_DIRECT	GO:0180033	histone H4K8 deacetylase activity, hydrolytic mechanism	4	9.09091	1.24037e-06	HDAC5, HDAC3, HDAC1, HDAC6	44	10	19208	174.618	0.000322445	2.30355e-05	1.56819e-05
GOTERM_MF_DIRECT	GO:0031078	histone H3K14 deacetylase activity, hydrolytic mechanism	4	9.09091	1.24037e-06	HDAC5, HDAC3, HDAC1, HDAC6	44	10	19208	174.618	0.000322445	2.30355e-05	1.56819e-05
GOTERM_MF_DIRECT	GO:1990162	histone H3K4 deacetylase activity, hydrolytic mechanism	4	9.09091	1.24037e-06	HDAC5, HDAC3, HDAC1, HDAC6	44	10	19208	174.618	0.000322445	2.30355e-05	1.56819e-05
GOTERM_MF_DIRECT	GO:0034739	histone H4K16 deacetylase activity, hydrolytic mechanism	4	9.09091	1.24037e-06	HDAC5, HDAC3, HDAC1, HDAC6	44	10	19208	174.618	0.000322445	2.30355e-05	1.56819e-05
GOTERM_MF_DIRECT	GO:0032129	histone H3K9 deacetylase activity, hydrolytic mechanism	4	9.09091	1.70285e-06	HDAC5, HDAC3, HDAC1, HDAC6	44	11	19208	158.744	0.000442644	2.76713e-05	1.88378e-05
GOTERM_MF_DIRECT	GO:0140937	histone H4K12 deacetylase activity, hydrolytic mechanism	4	9.09091	1.70285e-06	HDAC5, HDAC3, HDAC1, HDAC6	44	11	19208	158.744	0.000442644	2.76713e-05	1.88378e-05
GOTERM_MF_DIRECT	GO:0033558	protein lysine deacetylase activity	4	9.09091	2.9424e-06	HDAC5, HDAC3, HDAC1, HDAC6	44	13	19208	134.322	0.000764732	4.50014e-05	3.06356e-05
GOTERM_MF_DIRECT	GO:0004407	histone deacetylase activity	4	9.09091	9.87618e-06	HDAC5, HDAC3, HDAC1, HDAC6	44	19	19208	91.9043	0.00256452	0.000106845	7.27371e-05
GOTERM_MF_DIRECT	GO:0051059	NF-kappaB binding	4	9.09091	7.69988e-05	GSK3B, HDAC3, HDAC1, RELA	44	37	19208	47.1941	0.0198214	0.000425951	0.000289974
GOTERM_MF_DIRECT	GO:0008237	metallopeptidase activity	4	9.09091	0.000493955	ANPEP, MMP2, MMP3, MMP9	44	69	19208	25.307	0.120551	0.00242318	0.00164962
GOTERM_MF_DIRECT	GO:0008233	peptidase activity	4	9.09091	0.00129164	CASP9, MMP1, MMP3, MMP9	44	96	19208	18.1894	0.285407	0.00621899	0.0042337
GOTERM_MF_DIRECT	GO:0031625	ubiquitin protein ligase binding	4	9.09091	0.0322207	GSK3B, HSP90AA1, RELA, HDAC6	44	311	19208	5.61473	0.9998	0.0900793	0.0613232
GOTERM_MF_DIRECT	GO:0005102	signaling receptor binding	4	9.09091	0.0540223	PDGFRB, HCK, RIPK2, STAT3	44	383	19208	4.55922	0.999999	0.14614	0.0994876
GOTERM_MF_DIRECT	GO:0042903	tubulin deacetylase activity	3	6.81818	0.000102071	HDAC3, HDAC1, HDAC6	44	7	19208	187.091	0.0261908	0.000552886	0.000376388
GOTERM_MF_DIRECT	GO:0030332	cyclin binding	3	6.81818	0.00277925	HDAC3, CDK2, CDK1	44	35	19208	37.4182	0.515002	0.0129037	0.00878442
GOTERM_MF_DIRECT	GO:0048156	tau protein binding	3	6.81818	0.00417038	GSK3B, HSP90AA1, HDAC6	44	43	19208	30.4567	0.662627	0.0190228	0.0129501
GOTERM_MF_DIRECT	GO:0051879	Hsp90 protein binding	3	6.81818	0.00455925	ERN1, AHR, HDAC6	44	45	19208	29.103	0.695205	0.0196817	0.0133987
GOTERM_MF_DIRECT	GO:0001223	transcription coactivator binding	3	6.81818	0.00517277	AHR, ESR1, RELA	44	48	19208	27.2841	0.740348	0.0196817	0.0133987
GOTERM_MF_DIRECT	GO:0001784	phosphotyrosine residue binding	3	6.81818	0.00517277	HCK, MAPK1, MAPK3	44	48	19208	27.2841	0.740348	0.0196817	0.0133987
GOTERM_MF_DIRECT	GO:0038062	protein tyrosine kinase collagen receptor activity	3	6.81818	0.00538527	PDGFRB, FLT1, KIT	44	49	19208	26.7273	0.754376	0.0196817	0.0133987
GOTERM_MF_DIRECT	GO:0005009	insulin receptor activity	3	6.81818	0.00538527	PDGFRB, FLT1, KIT	44	49	19208	26.7273	0.754376	0.0196817	0.0133987
GOTERM_MF_DIRECT	GO:0005011	macrophage colony-stimulating factor receptor activity	3	6.81818	0.00538527	PDGFRB, FLT1, KIT	44	49	19208	26.7273	0.754376	0.0196817	0.0133987
GOTERM_MF_DIRECT	GO:0005004	GPI-linked ephrin receptor activity	3	6.81818	0.00538527	PDGFRB, FLT1, KIT	44	49	19208	26.7273	0.754376	0.0196817	0.0133987
GOTERM_MF_DIRECT	GO:0005020	stem cell factor receptor activity	3	6.81818	0.00538527	PDGFRB, FLT1, KIT	44	49	19208	26.7273	0.754376	0.0196817	0.0133987
GOTERM_MF_DIRECT	GO:0036332	placental growth factor receptor activity	3	6.81818	0.00538527	PDGFRB, FLT1, KIT	44	49	19208	26.7273	0.754376	0.0196817	0.0133987
GOTERM_MF_DIRECT	GO:0060175	brain-derived neurotrophic factor receptor activity	3	6.81818	0.00538527	PDGFRB, FLT1, KIT	44	49	19208	26.7273	0.754376	0.0196817	0.0133987
GOTERM_MF_DIRECT	GO:0005018	platelet-derived growth factor alpha-receptor activity	3	6.81818	0.00538527	PDGFRB, FLT1, KIT	44	49	19208	26.7273	0.754376	0.0196817	0.0133987
GOTERM_MF_DIRECT	GO:0008288	boss receptor activity	3	6.81818	0.00538527	PDGFRB, FLT1, KIT	44	49	19208	26.7273	0.754376	0.0196817	0.0133987
GOTERM_MF_DIRECT	GO:0005008	hepatocyte growth factor receptor activity	3	6.81818	0.00560172	PDGFRB, FLT1, KIT	44	50	19208	26.1927	0.76789	0.0196817	0.0133987
GOTERM_MF_DIRECT	GO:0005019	platelet-derived growth factor beta-receptor activity	3	6.81818	0.00560172	PDGFRB, FLT1, KIT	44	50	19208	26.1927	0.76789	0.0196817	0.0133987
GOTERM_MF_DIRECT	GO:0005007	fibroblast growth factor receptor activity	3	6.81818	0.00560172	PDGFRB, FLT1, KIT	44	50	19208	26.1927	0.76789	0.0196817	0.0133987
GOTERM_MF_DIRECT	GO:0005006	epidermal growth factor receptor activity	3	6.81818	0.00560172	PDGFRB, FLT1, KIT	44	50	19208	26.1927	0.76789	0.0196817	0.0133987
GOTERM_MF_DIRECT	GO:0005010	insulin-like growth factor receptor activity	3	6.81818	0.00582212	PDGFRB, FLT1, KIT	44	51	19208	25.6791	0.780889	0.0201834	0.0137402
GOTERM_MF_DIRECT	GO:0005021	vascular endothelial growth factor receptor activity	3	6.81818	0.00604645	PDGFRB, FLT1, KIT	44	52	19208	25.1853	0.793375	0.0206852	0.0140819
GOTERM_MF_DIRECT	GO:0005005	transmembrane-ephrin receptor activity	3	6.81818	0.00627468	PDGFRB, FLT1, KIT	44	53	19208	24.7101	0.805351	0.0211872	0.0144236
GOTERM_MF_DIRECT	GO:0004879	nuclear receptor activity	3	6.81818	0.00650681	STAT3, AHR, ESR1	44	54	19208	24.2525	0.816822	0.0215443	0.0146667
GOTERM_MF_DIRECT	GO:0042277	peptide binding	3	6.81818	0.00674281	MME, ANPEP, RELA	44	55	19208	23.8116	0.827795	0.0216436	0.0147343
GOTERM_MF_DIRECT	GO:0097110	scaffold protein binding	3	6.81818	0.0113306	GSK3B, MAP2K1, HSP90AA1	44	72	19208	18.1894	0.948324	0.0346582	0.0235942
GOTERM_MF_DIRECT	GO:0031490	chromatin DNA binding	3	6.81818	0.015886	HDAC3, STAT3, RELA	44	86	19208	15.2283	0.984447	0.0474753	0.0323197
GOTERM_MF_DIRECT	GO:0008013	beta-catenin binding	3	6.81818	0.0251926	GSK3B, ESR1, HDAC6	44	110	19208	11.9058	0.998685	0.0727787	0.0495455
GOTERM_MF_DIRECT	GO:0046983	protein dimerization activity	3	6.81818	0.0656437	STAT3, AHR, ABCG2	44	187	19208	7.0034	1	0.170674	0.116189
GOTERM_MF_DIRECT	GO:0003714	transcription corepressor activity	3	6.81818	0.0782815	HDAC3, NCOR1, HDAC1	44	207	19208	6.32675	1	0.201517	0.137186
GOTERM_MF_DIRECT	GO:0019904	protein domain specific binding	3	6.81818	0.0855352	CCNA2, PRKDC, CDK2	44	218	19208	6.00751	1	0.213838	0.145574
GOTERM_MF_DIRECT	GO:0097472	cyclin-dependent protein kinase activity	2	4.54545	0.00447241	CDK2, CDK1	44	2	19208	436.545	0.688213	0.0196817	0.0133987
GOTERM_MF_DIRECT	GO:0160216	protein lysine delactylase activity	2	4.54545	0.00670128	HDAC3, HDAC1	44	3	19208	291.03	0.825912	0.0216436	0.0147343
GOTERM_MF_DIRECT	GO:0160008	protein decrotonylase activity	2	4.54545	0.00892527	HDAC3, HDAC1	44	4	19208	218.273	0.9028	0.0279587	0.0190334
GOTERM_MF_DIRECT	GO:0160009	histone decrotonylase activity	2	4.54545	0.00892527	HDAC3, HDAC1	44	4	19208	218.273	0.9028	0.0279587	0.0190334
GOTERM_MF_DIRECT	GO:0030235	nitric-oxide synthase regulator activity	2	4.54545	0.0111444	HSP90AA1, ESR1	44	5	19208	174.618	0.945732	0.0344946	0.0234829
GOTERM_MF_DIRECT	GO:0035173	histone kinase activity	2	4.54545	0.0133587	CDK2, CDK1	44	6	19208	145.515	0.969702	0.0403867	0.027494
GOTERM_MF_DIRECT	GO:0008353	RNA polymerase II CTD heptapeptide repeat kinase activity	2	4.54545	0.0221675	CDK1, MAPK1	44	10	19208	87.3091	0.997057	0.0654948	0.0445868
GOTERM_MF_DIRECT	GO:0005161	platelet-derived growth factor receptor binding	2	4.54545	0.0308994	ERN1, PDGFRB	44	14	19208	62.3636	0.999714	0.0873245	0.0594478
GOTERM_MF_DIRECT	GO:0004705	JUN kinase activity	2	4.54545	0.0308994	MAPK1, MAPK3	44	14	19208	62.3636	0.999714	0.0873245	0.0594478
GOTERM_MF_DIRECT	GO:0004707	MAP kinase activity	2	4.54545	0.0352368	MAPK1, MAPK3	44	16	19208	54.5682	0.999911	0.0974635	0.0663501
GOTERM_MF_DIRECT	GO:0000979	RNA polymerase II core promoter sequence-specific DNA binding	2	4.54545	0.0481354	HDAC1, RELA	44	22	19208	39.686	0.999997	0.131739	0.0896839
GOTERM_MF_DIRECT	GO:0017025	TBP-class protein binding	2	4.54545	0.0545214	AHR, ESR1	44	25	19208	34.9236	1	0.14614	0.0994876
GOTERM_MF_DIRECT	GO:0070006	metalloaminopeptidase activity	2	4.54545	0.0566408	MMP14, ANPEP	44	26	19208	33.5804	1	0.150272	0.1023
GOTERM_MF_DIRECT	GO:0004693	cyclin-dependent protein serine/threonine kinase activity	2	4.54545	0.0629711	CDK2, CDK1	44	29	19208	30.1066	1	0.165379	0.112585
GOTERM_MF_DIRECT	GO:0019838	growth factor binding	2	4.54545	0.0817139	FLT1, KIT	44	38	19208	22.9761	1	0.20829	0.141798
GOTERM_MF_DIRECT	GO:0004714	transmembrane receptor protein tyrosine kinase activity	2	4.54545	0.0837737	FLT1, KIT	44	39	19208	22.3869	1	0.211468	0.143961
GOTERM_MF_DIRECT	GO:0004715	non-membrane spanning protein tyrosine kinase activity	2	4.54545	0.0980665	HCK, RIPK2	44	46	19208	18.9802	1	0.242831	0.165312

## Sheet: KEGG
Category	Term		Count	%	PValue	Genes	List Total	Pop Hits	Pop Total	Fold Enrichment	Bonferroni	Benjamini	FDR
KEGG_PATHWAY	hsa05200	Pathways in cancer	21	47.7273	7.06141e-14	PDGFRB, GSK3B, MAP2K1, HSP90AA1, MMP1, HDAC1, MMP2, STAT3, ESR1, MMP9, MTOR, RELA, CASP9, CCNA2, CCNE2, CCNE1, KIT, CDK2, PIM1, MAPK1, MAPK3	44	533	8865	7.93813	1.32041e-11	6.60242e-12	2.96579e-12
KEGG_PATHWAY	hsa05215	Prostate cancer	14	31.8182	4.42437e-16	PDGFRB, GSK3B, MAP2K1, HSP90AA1, MMP3, MMP9, MTOR, RELA, CASP9, CCNE2, CCNE1, CDK2, MAPK1, MAPK3	44	98	8865	28.7825	8.30447e-14	8.27358e-14	3.71647e-14
KEGG_PATHWAY	hsa05203	Viral carcinogenesis	14	31.8182	7.34882e-12	HDAC5, HDAC3, HDAC1, STAT3, RELA, HDAC6, CCNA2, CCNE2, CCNE1, MAPKAPK2, CDK2, CDK1, MAPK1, MAPK3	44	205	8865	13.7594	1.37422e-09	3.43557e-10	1.54325e-10
KEGG_PATHWAY	hsa04151	PI3K-Akt signaling pathway	14	31.8182	8.52155e-09	PDGFRB, GSK3B, MAP2K1, HSP90AA1, FLT1, MTOR, RELA, CASP9, CCNE2, CCNE1, KIT, CDK2, MAPK1, MAPK3	44	362	8865	7.79194	1.59353e-06	1.99191e-07	8.94763e-08
KEGG_PATHWAY	hsa04218	Cellular senescence	13	29.5455	5.9613e-12	MAP2K1, MTOR, RELA, CCNA2, CCNB2, CCNB1, CCNE2, CCNE1, MAPKAPK2, CDK2, CDK1, MAPK1, MAPK3	44	157	8865	16.6828	1.11477e-09	3.43557e-10	1.54325e-10
KEGG_PATHWAY	hsa05206	MicroRNAs in cancer	12	27.2727	1.80823e-07	PDGFRB, HDAC5, MAP2K1, CCNE2, CCNE1, HDAC1, STAT3, PIM1, MAPK1, MMP9, MTOR, MAPK3	44	312	8865	7.74913	3.38134e-05	2.60108e-06	1.1684e-06
KEGG_PATHWAY	hsa05165	Human papillomavirus infection	12	27.2727	3.4862e-07	PDGFRB, CCNA2, GSK3B, MAP2K1, CCNE2, CCNE1, HDAC1, CDK2, MAPK1, RELA, MTOR, MAPK3	44	333	8865	7.26044	6.51899e-05	4.0745e-06	1.83026e-06
KEGG_PATHWAY	hsa05161	Hepatitis B	11	25	3.8099e-09	CASP9, CCNA2, MAP2K1, CCNE2, CCNE1, STAT3, CDK2, MAPK1, MMP9, RELA, MAPK3	44	163	8865	13.5966	7.12451e-07	1.18742e-07	5.33386e-08
KEGG_PATHWAY	hsa05417	Lipid and atherosclerosis	11	25	5.68699e-08	ERN1, CASP9, GSK3B, HSP90AA1, MMP1, STAT3, MMP3, MAPK1, MMP9, RELA, MAPK3	44	216	8865	10.2604	1.06346e-05	8.86222e-07	3.98089e-07
KEGG_PATHWAY	hsa04919	Thyroid hormone signaling pathway	10	22.7273	5.00467e-09	CASP9, GSK3B, MAP2K1, HDAC3, NCOR1, HDAC1, MAPK1, ESR1, MTOR, MAPK3	44	122	8865	16.5145	9.35874e-07	1.33696e-07	6.00561e-08
KEGG_PATHWAY	hsa04110	Cell cycle	10	22.7273	4.85205e-08	CCNA2, GSK3B, CCNB2, CCNB1, CCNE2, CCNE1, PRKDC, HDAC1, CDK2, CDK1	44	158	8865	12.7517	9.0733e-06	8.24849e-07	3.7052e-07
KEGG_PATHWAY	hsa05167	Kaposi sarcoma-associated herpesvirus infection	10	22.7273	3.09308e-07	CASP9, GSK3B, HCK, MAP2K1, STAT3, MAPKAPK2, MAPK1, RELA, MTOR, MAPK3	44	196	8865	10.2795	5.78389e-05	3.85604e-06	1.73212e-06
KEGG_PATHWAY	hsa05221	Acute myeloid leukemia	9	20.4545	9.19969e-10	CCNA2, MAP2K1, STAT3, KIT, PIM1, MAPK1, RELA, MTOR, MAPK3	44	68	8865	26.6661	1.72034e-07	3.44068e-08	1.54555e-08
KEGG_PATHWAY	hsa04657	IL-17 signaling pathway	9	20.4545	1.37511e-08	GSK3B, HSP90AA1, MMP13, MMP1, MMP3, MAPK1, MMP9, RELA, MAPK3	44	95	8865	19.0873	2.57145e-06	2.85717e-07	1.28344e-07
KEGG_PATHWAY	hsa04914	Progesterone-mediated oocyte maturation	9	20.4545	4.72015e-08	CCNA2, CCNB2, MAP2K1, HSP90AA1, CCNB1, CDK2, CDK1, MAPK1, MAPK3	44	111	8865	16.336	8.82664e-06	8.24849e-07	3.7052e-07
KEGG_PATHWAY	hsa04114	Oocyte meiosis	9	20.4545	2.72538e-07	CCNB2, MAP2K1, CCNB1, CCNE2, CCNE1, CDK2, CDK1, MAPK1, MAPK3	44	139	8865	13.0453	5.09634e-05	3.64033e-06	1.63523e-06
KEGG_PATHWAY	hsa04613	Neutrophil extracellular trap formation	9	20.4545	3.29451e-06	HDAC5, MAP2K1, HDAC3, HDAC1, MAPK1, RELA, MTOR, HDAC6, MAPK3	44	193	8865	9.39531	0.000615884	2.36951e-05	1.06438e-05
KEGG_PATHWAY	hsa05170	Human immunodeficiency virus 1 infection	9	20.4545	6.84774e-06	CASP9, CCNB2, MAP2K1, CCNB1, CDK1, MAPK1, RELA, MTOR, MAPK3	44	213	8865	8.51312	0.00127971	4.57331e-05	2.05432e-05
KEGG_PATHWAY	hsa05207	Chemical carcinogenesis - receptor activation	9	20.4545	7.3362e-06	MAP2K1, HSP90AA1, STAT3, MAPK1, AHR, ESR1, RELA, MTOR, MAPK3	44	215	8865	8.43393	0.00137093	4.73058e-05	2.12497e-05
KEGG_PATHWAY	hsa05166	Human T-cell leukemia virus 1 infection	9	20.4545	9.91658e-06	CCNA2, CCNB2, MAP2K1, CCNE2, CCNE1, CDK2, MAPK1, RELA, MAPK3	44	224	8865	8.09507	0.00185269	5.795e-05	2.6031e-05
KEGG_PATHWAY	hsa05010	Alzheimer disease	9	20.4545	0.000496803	ERN1, CASP9, GSK3B, MAP2K1, MME, MAPK1, RELA, MTOR, MAPK3	44	391	8865	4.63758	0.0887384	0.00164777	0.000740177
KEGG_PATHWAY	hsa01522	Endocrine resistance	8	18.1818	4.05588e-07	MAP2K1, NCOR1, MMP2, MAPK1, ESR1, MMP9, MTOR, MAPK3	44	99	8865	16.281	7.58422e-05	4.46147e-06	2.00408e-06
KEGG_PATHWAY	hsa04066	HIF-1 signaling pathway	8	18.1818	7.83273e-07	MAP2K1, FLT1, STAT3, MAPK1, RELA, MTOR, MAPK3, PDK1	44	109	8865	14.7873	0.000146461	8.13734e-06	3.65527e-06
KEGG_PATHWAY	hsa04926	Relaxin signaling pathway	8	18.1818	2.57586e-06	MAP2K1, MMP13, MMP1, MMP2, MAPK1, MMP9, RELA, MAPK3	44	130	8865	12.3986	0.000481571	1.92675e-05	8.6549e-06
KEGG_PATHWAY	hsa05226	Gastric cancer	8	18.1818	6.67581e-06	GSK3B, MAP2K1, CCNE2, CCNE1, CDK2, MAPK1, MTOR, MAPK3	44	150	8865	10.7455	0.0012476	4.57331e-05	2.05432e-05
KEGG_PATHWAY	hsa04934	Cushing syndrome	8	18.1818	8.28753e-06	GSK3B, MAP2K1, CCNE2, CCNE1, CDK2, MAPK1, AHR, MAPK3	44	155	8865	10.3988	0.00154858	5.1659e-05	2.32051e-05
KEGG_PATHWAY	hsa05160	Hepatitis C	8	18.1818	9.79896e-06	CASP9, GSK3B, MAP2K1, STAT3, CDK2, MAPK1, RELA, MAPK3	44	159	8865	10.1372	0.00183074	5.795e-05	2.6031e-05
KEGG_PATHWAY	hsa05205	Proteoglycans in cancer	8	18.1818	4.91677e-05	MAP2K1, MMP2, STAT3, MAPK1, ESR1, MMP9, MTOR, MAPK3	44	204	8865	7.90107	0.00915244	0.000235874	0.000105954
KEGG_PATHWAY	hsa05169	Epstein-Barr virus infection	8	18.1818	4.91677e-05	CASP9, CCNA2, CCNE2, CCNE1, HDAC1, STAT3, CDK2, RELA	44	204	8865	7.90107	0.00915244	0.000235874	0.000105954
KEGG_PATHWAY	hsa05163	Human cytomegalovirus infection	8	18.1818	9.40069e-05	CASP9, GSK3B, MAP2K1, STAT3, MAPK1, RELA, MTOR, MAPK3	44	226	8865	7.13194	0.0174265	0.00039953	0.000179468
KEGG_PATHWAY	hsa04014	Ras signaling pathway	8	18.1818	0.000129954	PDGFRB, MAP2K1, FLT1, KIT, PLA2G2A, MAPK1, RELA, MAPK3	44	238	8865	6.77235	0.02401	0.00052829	0.000237307
KEGG_PATHWAY	hsa04010	MAPK signaling pathway	8	18.1818	0.000535548	PDGFRB, MAP2K1, FLT1, KIT, MAPKAPK2, MAPK1, RELA, MAPK3	44	300	8865	5.37273	0.0953202	0.00172668	0.000775621
KEGG_PATHWAY	hsa05022	Pathways of neurodegeneration - multiple diseases	8	18.1818	0.00797108	ERN1, CASP9, GSK3B, MAP2K1, MAPK1, RELA, MTOR, MAPK3	44	483	8865	3.3371	0.776102	0.0184024	0.00826631
KEGG_PATHWAY	hsa04917	Prolactin signaling pathway	7	15.9091	1.02745e-06	GSK3B, MAP2K1, STAT3, MAPK1, ESR1, RELA, MAPK3	44	71	8865	19.864	0.000192115	9.60668e-06	4.3153e-06
KEGG_PATHWAY	hsa05230	Central carbon metabolism in cancer	7	15.9091	1.02745e-06	PDGFRB, MAP2K1, KIT, MAPK1, MTOR, MAPK3, PDK1	44	71	8865	19.864	0.000192115	9.60668e-06	4.3153e-06
KEGG_PATHWAY	hsa04115	p53 signaling pathway	7	15.9091	1.42395e-06	CASP9, CCNB2, CCNB1, CCNE2, CCNE1, CDK2, CDK1	44	75	8865	18.8045	0.000266243	1.21036e-05	5.43689e-06
KEGG_PATHWAY	hsa05212	Pancreatic cancer	7	15.9091	1.66465e-06	CASP9, MAP2K1, STAT3, MAPK1, RELA, MTOR, MAPK3	44	77	8865	18.3161	0.000311241	1.35343e-05	6.07959e-06
KEGG_PATHWAY	hsa01521	EGFR tyrosine kinase inhibitor resistance	7	15.9091	2.08722e-06	PDGFRB, GSK3B, MAP2K1, STAT3, MAPK1, MTOR, MAPK3	44	80	8865	17.6293	0.000390234	1.62629e-05	7.30526e-06
KEGG_PATHWAY	hsa04659	Th17 cell differentiation	7	15.9091	1.26737e-05	HSP90AA1, STAT3, MAPK1, AHR, RELA, MTOR, MAPK3	44	109	8865	12.9389	0.00236718	7.18174e-05	3.22602e-05
KEGG_PATHWAY	hsa04668	TNF signaling pathway	7	15.9091	2.09511e-05	MMP14, MAP2K1, MMP3, MAPK1, MMP9, RELA, MAPK3	44	119	8865	11.8516	0.00391023	0.000115231	5.17615e-05
KEGG_PATHWAY	hsa04722	Neurotrophin signaling pathway	7	15.9091	2.19746e-05	GSK3B, MAP2K1, RIPK2, MAPKAPK2, MAPK1, RELA, MAPK3	44	120	8865	11.7528	0.00410087	0.000117407	5.27391e-05
KEGG_PATHWAY	hsa04068	FoxO signaling pathway	7	15.9091	3.93654e-05	CCNB2, MAP2K1, CCNB1, STAT3, CDK2, MAPK1, MAPK3	44	133	8865	10.6041	0.00733444	0.000204481	9.18526e-05
KEGG_PATHWAY	hsa04915	Estrogen signaling pathway	7	15.9091	5.04543e-05	MAP2K1, HSP90AA1, MMP2, MAPK1, ESR1, MMP9, MAPK3	44	139	8865	10.1463	0.00939082	0.000235874	0.000105954
KEGG_PATHWAY	hsa05162	Measles	7	15.9091	5.04543e-05	CASP9, GSK3B, CCNE2, CCNE1, STAT3, CDK2, RELA	44	139	8865	10.1463	0.00939082	0.000235874	0.000105954
KEGG_PATHWAY	hsa05224	Breast cancer	7	15.9091	7.16557e-05	GSK3B, MAP2K1, KIT, MAPK1, ESR1, MTOR, MAPK3	44	148	8865	9.52933	0.0133107	0.000311619	0.000139979
KEGG_PATHWAY	hsa05034	Alcoholism	7	15.9091	0.000266517	HDAC5, MAP2K1, HDAC3, HDAC1, MAPK1, HDAC6, MAPK3	44	188	8865	7.50181	0.0486234	0.00101712	0.000456886
KEGG_PATHWAY	hsa04062	Chemokine signaling pathway	7	15.9091	0.000307061	GSK3B, HCK, MAP2K1, STAT3, MAPK1, RELA, MAPK3	44	193	8865	7.30747	0.0558113	0.00112589	0.000505748
KEGG_PATHWAY	hsa05202	Transcriptional misregulation in cancer	7	15.9091	0.000352313	CCNA2, FLT1, NCOR1, HDAC1, MMP3, MMP9, RELA	44	198	8865	7.12293	0.06377	0.00126697	0.000569121
KEGG_PATHWAY	hsa05219	Bladder cancer	6	13.6364	1.39143e-06	MAP2K1, MMP1, MMP2, MAPK1, MMP9, MAPK3	44	41	8865	29.4845	0.000260164	1.21036e-05	5.43689e-06
KEGG_PATHWAY	hsa05210	Colorectal cancer	6	13.6364	5.81929e-05	CASP9, GSK3B, MAP2K1, MAPK1, MTOR, MAPK3	44	87	8865	13.895	0.0108234	0.000265417	0.000119225
KEGG_PATHWAY	hsa05235	PD-L1 expression and PD-1 checkpoint pathway in cancer	6	13.6364	6.84776e-05	MAP2K1, STAT3, MAPK1, RELA, MTOR, MAPK3	44	90	8865	13.4318	0.0127241	0.000304888	0.000136955
KEGG_PATHWAY	hsa04933	AGE-RAGE signaling pathway in diabetic complications	6	13.6364	0.000118654	MMP2, STAT3, PIM1, MAPK1, RELA, MAPK3	44	101	8865	11.9689	0.0219452	0.000493072	0.000221487
KEGG_PATHWAY	hsa04935	Growth hormone synthesis, secretion and action	6	13.6364	0.00028805	GSK3B, MAP2K1, STAT3, MAPK1, MTOR, MAPK3	44	122	8865	9.90872	0.0524476	0.00107731	0.000483924
KEGG_PATHWAY	hsa04210	Apoptosis	6	13.6364	0.000475751	ERN1, CASP9, MAP2K1, MAPK1, RELA, MAPK3	44	136	8865	8.8887	0.0851421	0.00162468	0.000729802
KEGG_PATHWAY	hsa04072	Phospholipase D signaling pathway	6	13.6364	0.000721581	PDGFRB, MAP2K1, KIT, MAPK1, MTOR, MAPK3	44	149	8865	8.11318	0.12627	0.00228704	0.00102734
KEGG_PATHWAY	hsa04510	Focal adhesion	6	13.6364	0.00284432	PDGFRB, GSK3B, MAP2K1, FLT1, MAPK1, MAPK3	44	203	8865	5.95499	0.41295	0.0075984	0.00341318
KEGG_PATHWAY	hsa04015	Rap1 signaling pathway	6	13.6364	0.00342889	PDGFRB, MAP2K1, FLT1, KIT, MAPK1, MAPK3	44	212	8865	5.70219	0.473921	0.00903102	0.00405671
KEGG_PATHWAY	hsa05171	Coronavirus disease - COVID-19	6	13.6364	0.00560224	MMP1, STAT3, MMP3, MAPK1, RELA, MAPK3	44	238	8865	5.07926	0.65026	0.0136055	0.00611154
KEGG_PATHWAY	hsa05131	Shigellosis	6	13.6364	0.00687847	GSK3B, RIPK2, MAPK1, RELA, MTOR, MAPK3	44	250	8865	4.83545	0.724927	0.0163469	0.00734299
KEGG_PATHWAY	hsa05132	Salmonella infection	6	13.6364	0.00699332	MAP2K1, HSP90AA1, RIPK2, MAPK1, RELA, MAPK3	44	251	8865	4.81619	0.730812	0.0163469	0.00734299
KEGG_PATHWAY	hsa05213	Endometrial cancer	5	11.3636	0.000179948	CASP9, GSK3B, MAP2K1, MAPK1, MAPK3	44	59	8865	17.0743	0.0330934	0.000715964	0.00032161
KEGG_PATHWAY	hsa04370	VEGF signaling pathway	5	11.3636	0.000192125	CASP9, MAP2K1, MAPKAPK2, MAPK1, MAPK3	44	60	8865	16.7898	0.035293	0.000748487	0.000336219
KEGG_PATHWAY	hsa05223	Non-small cell lung cancer	5	11.3636	0.000409682	CASP9, MAP2K1, STAT3, MAPK1, MAPK3	44	73	8865	13.7998	0.0737641	0.00144548	0.000649308
KEGG_PATHWAY	hsa05214	Glioma	5	11.3636	0.000477846	PDGFRB, MAP2K1, MAPK1, MTOR, MAPK3	44	76	8865	13.2551	0.0855008	0.00162468	0.000729802
KEGG_PATHWAY	hsa05220	Chronic myeloid leukemia	5	11.3636	0.000502263	MAP2K1, HDAC1, MAPK1, RELA, MAPK3	44	77	8865	13.0829	0.0896687	0.00164777	0.000740177
KEGG_PATHWAY	hsa04012	ErbB signaling pathway	5	11.3636	0.000763634	GSK3B, MAP2K1, MAPK1, MTOR, MAPK3	44	86	8865	11.7138	0.133119	0.00237999	0.00106909
KEGG_PATHWAY	hsa04662	B cell receptor signaling pathway	5	11.3636	0.000944379	GSK3B, MAP2K1, MAPK1, RELA, MAPK3	44	91	8865	11.0702	0.161954	0.00289506	0.00130046
KEGG_PATHWAY	hsa04540	Gap junction	5	11.3636	0.000983847	PDGFRB, MAP2K1, CDK1, MAPK1, MAPK3	44	92	8865	10.9499	0.168122	0.00296741	0.00133295
KEGG_PATHWAY	hsa04912	GnRH signaling pathway	5	11.3636	0.00102446	MMP14, MAP2K1, MMP2, MAPK1, MAPK3	44	93	8865	10.8321	0.174423	0.00299336	0.00134461
KEGG_PATHWAY	hsa05222	Small cell lung cancer	5	11.3636	0.00102446	CASP9, CCNE2, CCNE1, CDK2, RELA	44	93	8865	10.8321	0.174423	0.00299336	0.00134461
KEGG_PATHWAY	hsa05231	Choline metabolism in cancer	5	11.3636	0.00129332	PDGFRB, MAP2K1, MAPK1, MTOR, MAPK3	44	99	8865	10.1756	0.21495	0.00372079	0.00167137
KEGG_PATHWAY	hsa04916	Melanogenesis	5	11.3636	0.00139296	GSK3B, MAP2K1, KIT, MAPK1, MAPK3	44	101	8865	9.97412	0.229461	0.00394673	0.00177286
KEGG_PATHWAY	hsa05145	Toxoplasmosis	5	11.3636	0.00203879	CASP9, STAT3, MAPK1, RELA, MAPK3	44	112	8865	8.99452	0.317261	0.00569036	0.0025561
KEGG_PATHWAY	hsa04928	Parathyroid hormone synthesis, secretion and action	5	11.3636	0.00224568	MMP14, MAP2K1, MMP13, MAPK1, MAPK3	44	115	8865	8.75988	0.343225	0.00617561	0.00277407
KEGG_PATHWAY	hsa04660	T cell receptor signaling pathway	5	11.3636	0.00278404	GSK3B, MAP2K1, MAPK1, RELA, MAPK3	44	122	8865	8.25727	0.406277	0.00754516	0.00338927
KEGG_PATHWAY	hsa05135	Yersinia infection	5	11.3636	0.00433473	GSK3B, MAP2K1, MAPK1, RELA, MAPK3	44	138	8865	7.2999	0.556189	0.011104	0.00498791
KEGG_PATHWAY	hsa04910	Insulin signaling pathway	5	11.3636	0.00433473	GSK3B, MAP2K1, MAPK1, MTOR, MAPK3	44	138	8865	7.2999	0.556189	0.011104	0.00498791
KEGG_PATHWAY	hsa04371	Apelin signaling pathway	5	11.3636	0.00456242	HDAC5, MAP2K1, MAPK1, MTOR, MAPK3	44	140	8865	7.19562	0.57477	0.0115293	0.00517896
KEGG_PATHWAY	hsa04550	Signaling pathways regulating pluripotency of stem cells	5	11.3636	0.0050418	GSK3B, MAP2K1, STAT3, MAPK1, MAPK3	44	144	8865	6.99574	0.611399	0.0125709	0.00564682
KEGG_PATHWAY	hsa04150	mTOR signaling pathway	5	11.3636	0.0069848	GSK3B, MAP2K1, MAPK1, MTOR, MAPK3	44	158	8865	6.37586	0.73038	0.0163469	0.00734299
KEGG_PATHWAY	hsa04140	Autophagy - animal	5	11.3636	0.00882045	ERN1, MAP2K1, MAPK1, MTOR, MAPK3	44	169	8865	5.96087	0.80924	0.0201149	0.00903558
KEGG_PATHWAY	hsa05225	Hepatocellular carcinoma	5	11.3636	0.00900154	GSK3B, MAP2K1, MAPK1, MTOR, MAPK3	44	170	8865	5.9258	0.815648	0.0202806	0.00910999
KEGG_PATHWAY	hsa05164	Influenza A	5	11.3636	0.00955941	CASP9, MAP2K1, MAPK1, RELA, MAPK3	44	173	8865	5.82304	0.834073	0.0212811	0.00955941
KEGG_PATHWAY	hsa05152	Tuberculosis	5	11.3636	0.0113675	CASP9, RIPK2, MAPK1, RELA, MAPK3	44	182	8865	5.53509	0.882097	0.0250084	0.0113675
KEGG_PATHWAY	hsa04621	NOD-like receptor signaling pathway	5	11.3636	0.0129173	HSP90AA1, RIPK2, MAPK1, RELA, MAPK3	44	189	8865	5.33009	0.912076	0.0277649	0.0129173
KEGG_PATHWAY	hsa05415	Diabetic cardiomyopathy	5	11.3636	0.0169532	GSK3B, MMP2, MMP9, RELA, MTOR	44	205	8865	4.91408	0.959133	0.0340887	0.0169532
KEGG_PATHWAY	hsa05208	Chemical carcinogenesis - reactive oxygen species	5	11.3636	0.0236808	MAP2K1, MAPK1, AHR, RELA, MAPK3	44	227	8865	4.43783	0.988685	0.0461283	0.0236808
KEGG_PATHWAY	hsa05218	Melanoma	4	9.09091	0.00522148	PDGFRB, MAP2K1, MAPK1, MAPK3	44	73	8865	11.0399	0.624304	0.0128476	0.0057711
KEGG_PATHWAY	hsa04666	Fc gamma R-mediated phagocytosis	4	9.09091	0.0120695	HCK, MAP2K1, MAPK1, MAPK3	44	99	8865	8.1405	0.896762	0.0262441	0.0120695
KEGG_PATHWAY	hsa04625	C-type lectin receptor signaling pathway	4	9.09091	0.0141387	MAPKAPK2, MAPK1, RELA, MAPK3	44	105	8865	7.67532	0.930247	0.0297071	0.0141387
KEGG_PATHWAY	hsa04350	TGF-beta signaling pathway	4	9.09091	0.0152445	NCOR1, HDAC1, MAPK1, MAPK3	44	108	8865	7.46212	0.943452	0.0316746	0.0152445
KEGG_PATHWAY	hsa04620	Toll-like receptor signaling pathway	4	9.09091	0.0156237	MAP2K1, MAPK1, RELA, MAPK3	44	109	8865	7.39366	0.947382	0.0317568	0.0156237
KEGG_PATHWAY	hsa04931	Insulin resistance	4	9.09091	0.0156237	GSK3B, STAT3, RELA, MTOR	44	109	8865	7.39366	0.947382	0.0317568	0.0156237
KEGG_PATHWAY	hsa04071	Sphingolipid signaling pathway	4	9.09091	0.0210404	MAP2K1, MAPK1, RELA, MAPK3	44	122	8865	6.60581	0.98125	0.041857	0.0210404
KEGG_PATHWAY	hsa04270	Vascular smooth muscle contraction	4	9.09091	0.0268487	MAP2K1, PLA2G2A, MAPK1, MAPK3	44	134	8865	6.01425	0.993838	0.0517598	0.0268487
KEGG_PATHWAY	hsa05418	Fluid shear stress and atherosclerosis	4	9.09091	0.0305955	HSP90AA1, MMP2, MMP9, RELA	44	141	8865	5.71567	0.997005	0.0583813	0.0305955
KEGG_PATHWAY	hsa04380	Osteoclast differentiation	4	9.09091	0.0317145	MAP2K1, MAPK1, RELA, MAPK3	44	143	8865	5.63573	0.997587	0.0599051	0.0317145
KEGG_PATHWAY	hsa04148	Efferocytosis	4	9.09091	0.0401442	MAP2K1, MAPKAPK2, MAPK1, MAPK3	44	157	8865	5.13318	0.99953	0.0735977	0.0401442
KEGG_PATHWAY	hsa04630	JAK-STAT signaling pathway	4	9.09091	0.0474905	PDGFRB, STAT3, PIM1, MTOR	44	168	8865	4.79708	0.999888	0.0829974	0.0474905
KEGG_PATHWAY	hsa05130	Pathogenic Escherichia coli infection	4	9.09091	0.0748995	CASP9, MAPK1, RELA, MAPK3	44	203	8865	3.97	1	0.125055	0.0748995
KEGG_PATHWAY	hsa04024	cAMP signaling pathway	4	9.09091	0.0960018	MAP2K1, MAPK1, RELA, MAPK3	44	226	8865	3.56597	1	0.154761	0.0960018
KEGG_PATHWAY	hsa04810	Regulation of actin cytoskeleton	4	9.09091	0.0999005	PDGFRB, MAP2K1, MAPK1, MAPK3	44	230	8865	3.50395	1	0.15967	0.0999005
KEGG_PATHWAY	hsa05216	Thyroid cancer	3	6.81818	0.0137461	MAP2K1, MAPK1, MAPK3	44	37	8865	16.336	0.924856	0.0292104	0.0137461
KEGG_PATHWAY	hsa04930	Type II diabetes mellitus	3	6.81818	0.0216411	MAPK1, MTOR, MAPK3	44	47	8865	12.8603	0.983283	0.0425989	0.0216411
KEGG_PATHWAY	hsa04730	Long-term depression	3	6.81818	0.0340617	MAP2K1, MAPK1, MAPK3	44	60	8865	10.0739	0.998467	0.0636954	0.0340617
KEGG_PATHWAY	hsa04929	GnRH secretion	3	6.81818	0.0394254	MAP2K1, MAPK1, MAPK3	44	65	8865	9.29895	0.999459	0.0729955	0.0394254
KEGG_PATHWAY	hsa04720	Long-term potentiation	3	6.81818	0.0416555	MAP2K1, MAPK1, MAPK3	44	67	8865	9.02137	0.99965	0.0756269	0.0416555
KEGG_PATHWAY	hsa04664	Fc epsilon RI signaling pathway	3	6.81818	0.0439323	MAP2K1, MAPK1, MAPK3	44	69	8865	8.75988	0.999775	0.0789936	0.0439323
KEGG_PATHWAY	hsa05211	Renal cell carcinoma	3	6.81818	0.0450879	MAP2K1, MAPK1, MAPK3	44	70	8865	8.63474	0.999821	0.0795418	0.0450879
KEGG_PATHWAY	hsa04920	Adipocytokine signaling pathway	3	6.81818	0.0450879	STAT3, RELA, MTOR	44	70	8865	8.63474	0.999821	0.0795418	0.0450879
KEGG_PATHWAY	hsa01524	Platinum drug resistance	3	6.81818	0.0510325	CASP9, MAPK1, MAPK3	44	75	8865	8.05909	0.999944	0.0883618	0.0510325
KEGG_PATHWAY	hsa05133	Pertussis	3	6.81818	0.0547279	MAPK1, RELA, MAPK3	44	78	8865	7.74913	0.999973	0.093891	0.0547279
KEGG_PATHWAY	hsa05140	Leishmaniasis	3	6.81818	0.0559804	MAPK1, RELA, MAPK3	44	79	8865	7.65104	0.999979	0.0951667	0.0559804
KEGG_PATHWAY	hsa04658	Th1 and Th2 cell differentiation	3	6.81818	0.0745254	MAPK1, RELA, MAPK3	44	93	8865	6.49927	0.999999	0.125055	0.0745254
KEGG_PATHWAY	hsa05323	Rheumatoid arthritis	3	6.81818	0.077318	FLT1, MMP1, MMP3	44	95	8865	6.36244	1	0.127951	0.077318
KEGG_PATHWAY	hsa04640	Hematopoietic cell lineage	3	6.81818	0.0844426	MME, ANPEP, KIT	44	100	8865	6.04432	1	0.138515	0.0844426
KEGG_PATHWAY	hsa05142	Chagas disease	3	6.81818	0.0888111	MAPK1, RELA, MAPK3	44	103	8865	5.86827	1	0.144415	0.0888111

## Sheet: 输入
term	subgroup	Enrichment score			term	ratio	pvalue	count
chromatin remodeling	BP	16			Pathways in cancer	47.7273	7.06141e-14	21
protein phosphorylation	BP	11			Prostate cancer	31.8182	4.42437e-16	14
negative regulation of apoptotic process	BP	10			Viral carcinogenesis	31.8182	7.34882e-12	14
negative regulation of transcription by RNA polymerase II	BP	10			PI3K-Akt signaling pathway	31.8182	8.52155e-09	14
positive regulation of transcription by RNA polymerase II	BP	10			Cellular senescence	29.5455	5.9613e-12	13
inflammatory response	BP	9			MicroRNAs in cancer	27.2727	1.80823e-07	12
proteolysis	BP	9			Human papillomavirus infection	27.2727	3.4862e-07	12
positive regulation of DNA-templated transcription	BP	9			Hepatitis B	25	3.8099e-09	11
protein autophosphorylation	BP	8			Lipid and atherosclerosis	25	5.68699e-08	11
apoptotic process	BP	8			Thyroid hormone signaling pathway	22.7273	5.00467e-09	10
nucleus	CC	31
cytosol	CC	30
cytoplasm	CC	29
nucleoplasm	CC	24
plasma membrane	CC	22
centrosome	CC	12
mitochondrion	CC	11
extracellular space	CC	10
Golgi apparatus	CC	9
focal adhesion	CC	8
protein binding	MF	39
ATP binding	MF	19
identical protein binding	MF	13
protein serine kinase activity	MF	12
protein serine/threonine kinase activity	MF	12
protein kinase binding	MF	10
zinc ion binding	MF	10
protein kinase activity	MF	9
protein homodimerization activity	MF	9
enzyme binding	MF	8
