# Supplementary material for: Toxicity analysis of food contaminants based on network toxicology and molecular docking: A case study of Zearalenone
Source: PLoS One. 2026 Jun 26;21(6):e0349937. doi: 10.1371/journal.pone.0349937 (PMC13308858; doi:10.1371/journal.pone.0349937)
Supplement: S1 File — (ZIP) [file pone.0349937.s001.zip › raw data/GeneCards-SearchResults.csv]

Gene Symbol	Description	Category	Uniprot ID	Gifts	GC Id	Relevance score	GeneCards Link
MET	MET Proto-Oncogene, Receptor Tyrosine Kinase	Protein Coding	P08581	67	GC07P116672	115.3224182	https://www.genecards.org/cgi-bin/carddisp.pl?gene=MET
CEP290	Centrosomal Protein 290	Protein Coding	O15078	54	GC12M088049	95.46310425	https://www.genecards.org/cgi-bin/carddisp.pl?gene=CEP290
ACE	Angiotensin I Converting Enzyme	Protein Coding	P12821	64	GC17P063477	83.68218994	https://www.genecards.org/cgi-bin/carddisp.pl?gene=ACE
HNF1B	HNF1 Homeobox B	Protein Coding	P35680	56	GC17M037686	79.51993561	https://www.genecards.org/cgi-bin/carddisp.pl?gene=HNF1B
PAX2	Paired Box 2	Protein Coding	Q02962	59	GC10P100735	77.08156586	https://www.genecards.org/cgi-bin/carddisp.pl?gene=PAX2
VHL	Von Hippel-Lindau Tumor Suppressor	Protein Coding	P40337	60	GC03P025565	74.50375366	https://www.genecards.org/cgi-bin/carddisp.pl?gene=VHL
TP53	Tumor Protein P53	Protein Coding	P04637	66	GC17M007661	73.94799042	https://www.genecards.org/cgi-bin/carddisp.pl?gene=TP53
RPGRIP1L	RPGRIP1 Like	Protein Coding	Q68CZ1	54	GC16M053786	72.59875488	https://www.genecards.org/cgi-bin/carddisp.pl?gene=RPGRIP1L
SLC4A1	Solute Carrier Family 4 Member 1 (Diego Blood Group)	Protein Coding	P02730	61	GC17M093520	72.42827606	https://www.genecards.org/cgi-bin/carddisp.pl?gene=SLC4A1
GATA3	GATA Binding Protein 3	Protein Coding	P23771	63	GC10P008045	66.91579437	https://www.genecards.org/cgi-bin/carddisp.pl?gene=GATA3
CC2D2A	Coiled-Coil And C2 Domain Containing 2A	Protein Coding	Q9P2K1	52	GC04P028372	66.89035034	https://www.genecards.org/cgi-bin/carddisp.pl?gene=CC2D2A
FLCN	Folliculin	Protein Coding	Q8NFG4	55	GC17M017212	64.96424866	https://www.genecards.org/cgi-bin/carddisp.pl?gene=FLCN
FH	Fumarate Hydratase	Protein Coding	P07954	59	GC01M241499	64.15480804	https://www.genecards.org/cgi-bin/carddisp.pl?gene=FH
ATP6V1B1	ATPase H+ Transporting V1 Subunit B1	Protein Coding	P15313	56	GC02P070935	64.09072876	https://www.genecards.org/cgi-bin/carddisp.pl?gene=ATP6V1B1
NPHP1	Nephrocystin 1	Protein Coding	O15259	55	GC02M110122	63.65365601	https://www.genecards.org/cgi-bin/carddisp.pl?gene=NPHP1
AGT	Angiotensinogen	Protein Coding	P01019	63	GC01M230690	59.99304199	https://www.genecards.org/cgi-bin/carddisp.pl?gene=AGT
SLC22A12	Solute Carrier Family 22 Member 12	Protein Coding	Q96S37	58	GC11P103243	59.47411346	https://www.genecards.org/cgi-bin/carddisp.pl?gene=SLC22A12
TMEM67	Transmembrane Protein 67	Protein Coding	Q5HYA8	52	GC08P093754	59.01120377	https://www.genecards.org/cgi-bin/carddisp.pl?gene=TMEM67
EYA1	EYA Transcriptional Coactivator And Phosphatase 1	Protein Coding	Q99502	57	GC08M071210	58.78324127	https://www.genecards.org/cgi-bin/carddisp.pl?gene=EYA1
NPHP3	Nephrocystin 3	Protein Coding	Q7Z494	52	GC03M132683	58.03775024	https://www.genecards.org/cgi-bin/carddisp.pl?gene=NPHP3
AHI1	Abelson Helper Integration Site 1	Protein Coding	Q8N157	53	GC06M135283	57.08310318	https://www.genecards.org/cgi-bin/carddisp.pl?gene=AHI1
WT1	WT1 Transcription Factor	Protein Coding	P19544	61	GC11M032365	56.66674423	https://www.genecards.org/cgi-bin/carddisp.pl?gene=WT1
REN	Renin	Protein Coding	P00797	61	GC01M204154	56.24127197	https://www.genecards.org/cgi-bin/carddisp.pl?gene=REN
MKS1	MKS Transition Zone Complex Subunit 1	Protein Coding	Q9NXB0	53	GC17M058205	55.91133881	https://www.genecards.org/cgi-bin/carddisp.pl?gene=MKS1
RET	Ret Proto-Oncogene	Protein Coding	P07949	67	GC10P051689	54.7637558	https://www.genecards.org/cgi-bin/carddisp.pl?gene=RET
PTEN	Phosphatase And Tensin Homolog	Protein Coding	P60484	65	GC10P120068	54.75579453	https://www.genecards.org/cgi-bin/carddisp.pl?gene=PTEN
HNF1A	HNF1 Homeobox A	Protein Coding	P20823	60	GC12P120978	54.20304489	https://www.genecards.org/cgi-bin/carddisp.pl?gene=HNF1A
SLC4A4	Solute Carrier Family 4 Member 4	Protein Coding	Q9Y6R1	60	GC04P071063	53.59645462	https://www.genecards.org/cgi-bin/carddisp.pl?gene=SLC4A4
MTOR	Mechanistic Target Of Rapamycin Kinase	Protein Coding	P42345	69	GC01M011106	52.80400848	https://www.genecards.org/cgi-bin/carddisp.pl?gene=MTOR
TNF	Tumor Necrosis Factor	Protein Coding	P01375	65	GC06P173080	51.30724335	https://www.genecards.org/cgi-bin/carddisp.pl?gene=TNF
AGTR1	Angiotensin II Receptor Type 1	Protein Coding	P30556	65	GC03P148697	51.153862	https://www.genecards.org/cgi-bin/carddisp.pl?gene=AGTR1
CLDN16	Claudin 16	Protein Coding	Q9Y5I7	52	GC03P190290	50.73427582	https://www.genecards.org/cgi-bin/carddisp.pl?gene=CLDN16
CLCN5	Chloride Voltage-Gated Channel 5	Protein Coding	P51795	57	GC0XP049922	50.01567459	https://www.genecards.org/cgi-bin/carddisp.pl?gene=CLCN5
ATP6V0A4	ATPase H+ Transporting V0 Subunit A4	Protein Coding	Q9HBG4	55	GC07M138783	50.01140976	https://www.genecards.org/cgi-bin/carddisp.pl?gene=ATP6V0A4
EGF	Epidermal Growth Factor	Protein Coding	P01133	64	GC04P109912	48.9162674	https://www.genecards.org/cgi-bin/carddisp.pl?gene=EGF
SLC5A2	Solute Carrier Family 5 Member 2	Protein Coding	P31639	60	GC16P113226	48.54561615	https://www.genecards.org/cgi-bin/carddisp.pl?gene=SLC5A2
UMOD	Uromodulin	Protein Coding	P07911	56	GC16M047825	48.41067123	https://www.genecards.org/cgi-bin/carddisp.pl?gene=UMOD
OFD1	OFD1 Centriole And Centriolar Satellite Protein	Protein Coding	O75665	54	GC0XP013714	48.13095093	https://www.genecards.org/cgi-bin/carddisp.pl?gene=OFD1
PIK3CA	Phosphatidylinositol-4,5-Bisphosphate 3-Kinase Catalytic Subunit Alpha	Protein Coding	P42336	66	GC03P179148	47.51813126	https://www.genecards.org/cgi-bin/carddisp.pl?gene=PIK3CA
SLC22A5	Solute Carrier Family 22 Member 5	Protein Coding	O76082	60	GC05P132369	46.89600372	https://www.genecards.org/cgi-bin/carddisp.pl?gene=SLC22A5
TSC2	TSC Complex Subunit 2	Protein Coding	P49815	64	GC16P112285	46.1315155	https://www.genecards.org/cgi-bin/carddisp.pl?gene=TSC2
INPP5E	Inositol Polyphosphate-5-Phosphatase E	Protein Coding	Q9NRR6	53	GC09M136428	45.89990234	https://www.genecards.org/cgi-bin/carddisp.pl?gene=INPP5E
IL6	Interleukin 6	Protein Coding	P05231	64	GC07P022725	45.79574966	https://www.genecards.org/cgi-bin/carddisp.pl?gene=IL6
CLDN19	Claudin 19	Protein Coding	Q8N6F1	52	GC01M042733	45.14775467	https://www.genecards.org/cgi-bin/carddisp.pl?gene=CLDN19
TSC1	TSC Complex Subunit 1	Protein Coding	Q92574	61	GC09M132891	44.22196198	https://www.genecards.org/cgi-bin/carddisp.pl?gene=TSC1
PKD1	Polycystin 1, Transient Receptor Potential Channel Interacting	Protein Coding	P98161	58	GC16M046369	43.87096024	https://www.genecards.org/cgi-bin/carddisp.pl?gene=PKD1
SDHB	Succinate Dehydrogenase Complex Iron Sulfur Subunit B	Protein Coding	P21912	61	GC01M021192	43.10863113	https://www.genecards.org/cgi-bin/carddisp.pl?gene=SDHB
TGFB1	Transforming Growth Factor Beta 1	Protein Coding	P01137	66	GC19M041301	42.92997742	https://www.genecards.org/cgi-bin/carddisp.pl?gene=TGFB1
AQP2	Aquaporin 2	Protein Coding	P41181	61	GC12P049950	42.66210938	https://www.genecards.org/cgi-bin/carddisp.pl?gene=AQP2
SLC2A9	Solute Carrier Family 2 Member 9	Protein Coding	Q9NRM0	59	GC04M009772	42.31503296	https://www.genecards.org/cgi-bin/carddisp.pl?gene=SLC2A9
NPHP4	Nephrocystin 4	Protein Coding	O75161	52	GC01M020769	42.2839241	https://www.genecards.org/cgi-bin/carddisp.pl?gene=NPHP4
SCARB2	Scavenger Receptor Class B Member 2	Protein Coding	Q14108	58	GC04M076158	42.19760895	https://www.genecards.org/cgi-bin/carddisp.pl?gene=SCARB2
NPHS1	NPHS1 Adhesion Molecule, Nephrin	Protein Coding	O60500	60	GC19M035825	42.06462479	https://www.genecards.org/cgi-bin/carddisp.pl?gene=NPHS1
BSND	Barttin CLCNK Type Accessory Subunit Beta	Protein Coding	Q8WZ55	53	GC01P054998	41.98827744	https://www.genecards.org/cgi-bin/carddisp.pl?gene=BSND
BAP1	BRCA1 Associated Deubiquitinase 1	Protein Coding	Q92560	60	GC03M052401	41.7016449	https://www.genecards.org/cgi-bin/carddisp.pl?gene=BAP1
RRM2B	Ribonucleotide Reductase Regulatory TP53 Inducible Subunit M2B	Protein Coding	Q7LG56	61	GC08M102204	41.70054245	https://www.genecards.org/cgi-bin/carddisp.pl?gene=RRM2B
TCTN2	Tectonic Family Member 2	Protein Coding	Q96GX1	52	GC12P123671	41.17249298	https://www.genecards.org/cgi-bin/carddisp.pl?gene=TCTN2
ALB	Albumin	Protein Coding	P02768	61	GC04P073397	40.99134064	https://www.genecards.org/cgi-bin/carddisp.pl?gene=ALB
GREB1L	GREB1 Like Retinoic Acid Receptor Coactivator	Protein Coding	Q9C091	47	GC18P021242	40.43058395	https://www.genecards.org/cgi-bin/carddisp.pl?gene=GREB1L
NPHS2	NPHS2 Stomatin Family Member, Podocin	Protein Coding	Q9NP85	54	GC01M179554	40.28707123	https://www.genecards.org/cgi-bin/carddisp.pl?gene=NPHS2
NFE2L2	NFE2 Like BZIP Transcription Factor 2	Protein Coding	Q16236	64	GC02M177227	39.758461	https://www.genecards.org/cgi-bin/carddisp.pl?gene=NFE2L2
CFH	Complement Factor H	Protein Coding	P08603	60	GC01P196621	39.54779434	https://www.genecards.org/cgi-bin/carddisp.pl?gene=CFH
TMEM216	Transmembrane Protein 216	Protein Coding	Q9P0N5	47	GC11P102979	39.39421463	https://www.genecards.org/cgi-bin/carddisp.pl?gene=TMEM216
COL4A4	Collagen Type IV Alpha 4 Chain	Protein Coding	P53420	56	GC02M226973	38.08073425	https://www.genecards.org/cgi-bin/carddisp.pl?gene=COL4A4
FXYD2	FXYD Domain Containing Ion Transport Regulator 2	Protein Coding	P54710	54	GC11M117800	37.41479111	https://www.genecards.org/cgi-bin/carddisp.pl?gene=FXYD2
PKD2	Polycystin 2, Transient Receptor Potential Cation Channel	Protein Coding	Q13563	61	GC04P088007	37.33589554	https://www.genecards.org/cgi-bin/carddisp.pl?gene=PKD2
NPHP3-ACAD11	NPHP3-ACAD11 Readthrough (NMD Candidate)	RNA Gene		24	GC03M132558	37.31255722	https://www.genecards.org/cgi-bin/carddisp.pl?gene=NPHP3-ACAD11
VPS33B	VPS33B Late Endosome And Lysosome Associated	Protein Coding	Q9H267	54	GC15M090998	37.29948044	https://www.genecards.org/cgi-bin/carddisp.pl?gene=VPS33B
COL4A3	Collagen Type IV Alpha 3 Chain	Protein Coding	Q01955	58	GC02P227164	36.90371323	https://www.genecards.org/cgi-bin/carddisp.pl?gene=COL4A3
TFE3	Transcription Factor Binding To IGHM Enhancer 3	Protein Coding	P19532	58	GC0XM049028	36.48634338	https://www.genecards.org/cgi-bin/carddisp.pl?gene=TFE3
NEK8	NIMA Related Kinase 8	Protein Coding	Q86SG6	53	GC17P028725	36.20524597	https://www.genecards.org/cgi-bin/carddisp.pl?gene=NEK8
ATM	ATM Serine/Threonine Kinase	Protein Coding	Q13315	66	GC11P108223	36.08358765	https://www.genecards.org/cgi-bin/carddisp.pl?gene=ATM
CA2	Carbonic Anhydrase 2	Protein Coding	P00918	64	GC08P085463	36.07593536	https://www.genecards.org/cgi-bin/carddisp.pl?gene=CA2
SIX1	SIX Homeobox 1	Protein Coding	Q15475	55	GC14M060643	35.86241913	https://www.genecards.org/cgi-bin/carddisp.pl?gene=SIX1
FREM1	FRAS1 Related Extracellular Matrix 1	Protein Coding	Q5H8C1	53	GC09M014734	35.84362793	https://www.genecards.org/cgi-bin/carddisp.pl?gene=FREM1
CNNM2	Cyclin And CBS Domain Divalent Metal Cation Transport Mediator 2	Protein Coding	Q9H8M5	53	GC10P102918	35.54193878	https://www.genecards.org/cgi-bin/carddisp.pl?gene=CNNM2
H19	H19 Imprinted Maternally Expressed Transcript	RNA Gene		36	GC11M001995	35.45843506	https://www.genecards.org/cgi-bin/carddisp.pl?gene=H19
IFNG	Interferon Gamma	Protein Coding	P01579	63	GC12M068154	35.22189331	https://www.genecards.org/cgi-bin/carddisp.pl?gene=IFNG
TCTN1	Tectonic Family Member 1	Protein Coding	Q2MV58	51	GC12P110614	34.93253326	https://www.genecards.org/cgi-bin/carddisp.pl?gene=TCTN1
UPK3A	Uroplakin 3A	Protein Coding	O75631	50	GC22P045284	34.89066696	https://www.genecards.org/cgi-bin/carddisp.pl?gene=UPK3A
C3	Complement C3	Protein Coding	P01024	62	GC19M006677	34.78377533	https://www.genecards.org/cgi-bin/carddisp.pl?gene=C3
SLC12A1	Solute Carrier Family 12 Member 1	Protein Coding	Q13621	61	GC15P184282	34.43778992	https://www.genecards.org/cgi-bin/carddisp.pl?gene=SLC12A1
COL4A5	Collagen Type IV Alpha 5 Chain	Protein Coding	P29400	57	GC0XP108439	34.22738647	https://www.genecards.org/cgi-bin/carddisp.pl?gene=COL4A5
MIR21	MicroRNA 21	RNA Gene		33	GC17P059841	34.02303314	https://www.genecards.org/cgi-bin/carddisp.pl?gene=MIR21
SLC12A3	Solute Carrier Family 12 Member 3	Protein Coding	P55017	60	GC16P056865	33.80360031	https://www.genecards.org/cgi-bin/carddisp.pl?gene=SLC12A3
EPO	Erythropoietin	Protein Coding	P01588	55	GC07P100720	33.57469177	https://www.genecards.org/cgi-bin/carddisp.pl?gene=EPO
SETD2	SET Domain Containing 2, Histone Lysine Methyltransferase	Protein Coding	Q9BYW2	60	GC03M047033	33.51535797	https://www.genecards.org/cgi-bin/carddisp.pl?gene=SETD2
FREM2	FRAS1 Related Extracellular Matrix 2	Protein Coding	Q5SZK8	49	GC13P038687	33.48325729	https://www.genecards.org/cgi-bin/carddisp.pl?gene=FREM2
OCRL	OCRL Inositol Polyphosphate-5-Phosphatase	Protein Coding	Q01968	57	GC0XP129539	33.46824265	https://www.genecards.org/cgi-bin/carddisp.pl?gene=OCRL
INS	Insulin	Protein Coding	P01308	61	GC11M002159	33.38160324	https://www.genecards.org/cgi-bin/carddisp.pl?gene=INS
INF2	Inverted Formin 2	Protein Coding	Q27J81	52	GC14P119285	33.24740601	https://www.genecards.org/cgi-bin/carddisp.pl?gene=INF2
SDCCAG8	SHH Signaling And Ciliogenesis Regulator SDCCAG8	Protein Coding	Q86SQ7	53	GC01P243255	33.24710846	https://www.genecards.org/cgi-bin/carddisp.pl?gene=SDCCAG8
PKHD1	PKHD1 Ciliary IPT Domain Containing Fibrocystin/Polyductin	Protein Coding	P08F94	50	GC06M103646	33.1818161	https://www.genecards.org/cgi-bin/carddisp.pl?gene=PKHD1
CRP	C-Reactive Protein	Protein Coding	P02741	59	GC01M166465	33.1512413	https://www.genecards.org/cgi-bin/carddisp.pl?gene=CRP
B2M	Beta-2-Microglobulin	Protein Coding	P61769	63	GC15P044711	33.12593842	https://www.genecards.org/cgi-bin/carddisp.pl?gene=B2M
APOE	Apolipoprotein E	Protein Coding	P02649	63	GC19P143132	32.75818634	https://www.genecards.org/cgi-bin/carddisp.pl?gene=APOE
IL10	Interleukin 10	Protein Coding	P22301	60	GC01M206767	32.75457764	https://www.genecards.org/cgi-bin/carddisp.pl?gene=IL10
MUC1	Mucin 1, Cell Surface Associated	Protein Coding	P15941	61	GC01M155185	32.68873215	https://www.genecards.org/cgi-bin/carddisp.pl?gene=MUC1
BMP4	Bone Morphogenetic Protein 4	Protein Coding	P12644	62	GC14M053949	32.57988739	https://www.genecards.org/cgi-bin/carddisp.pl?gene=BMP4
LMX1B	LIM Homeobox Transcription Factor 1 Beta	Protein Coding	O60663	56	GC09P149625	32.53453827	https://www.genecards.org/cgi-bin/carddisp.pl?gene=LMX1B
LCN2	Lipocalin 2	Protein Coding	P80188	58	GC09P128149	32.51004791	https://www.genecards.org/cgi-bin/carddisp.pl?gene=LCN2
VEGFA	Vascular Endothelial Growth Factor A	Protein Coding	P15692	61	GC06P043770	32.45924377	https://www.genecards.org/cgi-bin/carddisp.pl?gene=VEGFA
BICC1	BicC Family RNA Binding Protein 1	Protein Coding	Q9H694	47	GC10P058513	32.41262817	https://www.genecards.org/cgi-bin/carddisp.pl?gene=BICC1
PVT1	Pvt1 Oncogene	RNA Gene		33	GC08P128310	32.37443161	https://www.genecards.org/cgi-bin/carddisp.pl?gene=PVT1
INVS	Inversin	Protein Coding	Q9Y283	57	GC09P100099	32.30934143	https://www.genecards.org/cgi-bin/carddisp.pl?gene=INVS
AVPR2	Arginine Vasopressin Receptor 2	Protein Coding	P30518	60	GC0XP153902	32.18825531	https://www.genecards.org/cgi-bin/carddisp.pl?gene=AVPR2
NLRP3	NLR Family Pyrin Domain Containing 3	Protein Coding	Q96P20	62	GC01P247583	31.97582626	https://www.genecards.org/cgi-bin/carddisp.pl?gene=NLRP3
BDNF-AS	BDNF Antisense RNA	RNA Gene		31	GC11P027466	31.94611931	https://www.genecards.org/cgi-bin/carddisp.pl?gene=BDNF-AS
GDNF	Glial Cell Derived Neurotrophic Factor	Protein Coding	P39905	63	GC05M037812	31.89088058	https://www.genecards.org/cgi-bin/carddisp.pl?gene=GDNF
TUG1	Taurine Up-Regulated 1	Protein Coding	A0A6I8PU40	33	GC22P030969	31.87904358	https://www.genecards.org/cgi-bin/carddisp.pl?gene=TUG1
B9D1	B9 Domain Containing 1	Protein Coding	Q9UPM9	47	GC17M019334	31.45338058	https://www.genecards.org/cgi-bin/carddisp.pl?gene=B9D1
RHEB	Ras Homolog, MTORC1 Binding	Protein Coding	Q15382	63	GC07M151466	31.12845993	https://www.genecards.org/cgi-bin/carddisp.pl?gene=RHEB
CFI	Complement Factor I	Protein Coding	P05156	60	GC04M109732	30.78992462	https://www.genecards.org/cgi-bin/carddisp.pl?gene=CFI
MME	Membrane Metalloendopeptidase	Protein Coding	P08473	63	GC03P155024	30.64062119	https://www.genecards.org/cgi-bin/carddisp.pl?gene=MME
CTNNB1	Catenin Beta 1	Protein Coding	P35222	66	GC03P041194	30.57666397	https://www.genecards.org/cgi-bin/carddisp.pl?gene=CTNNB1
DGKE	Diacylglycerol Kinase Epsilon	Protein Coding	P52429	59	GC17P056834	30.44622803	https://www.genecards.org/cgi-bin/carddisp.pl?gene=DGKE
NRAS	NRAS Proto-Oncogene, GTPase	Protein Coding	P01111	64	GC01M114704	30.14291573	https://www.genecards.org/cgi-bin/carddisp.pl?gene=NRAS
BRAF	B-Raf Proto-Oncogene, Serine/Threonine Kinase	Protein Coding	P15056	67	GC07M140788	30.13257027	https://www.genecards.org/cgi-bin/carddisp.pl?gene=BRAF
FGF23	Fibroblast Growth Factor 23	Protein Coding	Q9GZV9	58	GC12M004368	30.10065079	https://www.genecards.org/cgi-bin/carddisp.pl?gene=FGF23
HPRT1	Hypoxanthine Phosphoribosyltransferase 1	Protein Coding	P00492	61	GC0XP134460	29.87617111	https://www.genecards.org/cgi-bin/carddisp.pl?gene=HPRT1
SALL1	Spalt Like Transcription Factor 1	Protein Coding	Q9NSC2	57	GC16M051135	29.83226013	https://www.genecards.org/cgi-bin/carddisp.pl?gene=SALL1
FRAS1	Fraser Extracellular Matrix Complex Subunit 1	Protein Coding	Q86XX4	49	GC04P078057	29.80583572	https://www.genecards.org/cgi-bin/carddisp.pl?gene=FRAS1
ITGA8	Integrin Subunit Alpha 8	Protein Coding	P53708	57	GC10M015513	29.78211403	https://www.genecards.org/cgi-bin/carddisp.pl?gene=ITGA8
SARS2	Seryl-TRNA Synthetase 2, Mitochondrial	Protein Coding	Q9NP81	58	GC19M104949	29.56307602	https://www.genecards.org/cgi-bin/carddisp.pl?gene=SARS2
ELOC	Elongin C	Protein Coding	Q15369	55	GC08M073939	29.53883362	https://www.genecards.org/cgi-bin/carddisp.pl?gene=ELOC
NPPA	Natriuretic Peptide A	Protein Coding	P01160	57	GC01M020958	29.5348053	https://www.genecards.org/cgi-bin/carddisp.pl?gene=NPPA
GLA	Galactosidase Alpha	Protein Coding	P06280	63	GC0XM101393	29.50084114	https://www.genecards.org/cgi-bin/carddisp.pl?gene=GLA
APOL1	Apolipoprotein L1	Protein Coding	O14791	56	GC22P036253	29.38434792	https://www.genecards.org/cgi-bin/carddisp.pl?gene=APOL1
THBD	Thrombomodulin	Protein Coding	P07204	59	GC20M023026	29.37198067	https://www.genecards.org/cgi-bin/carddisp.pl?gene=THBD
LOC126862549	BRD4-Independent Group 4 Enhancer GRCh37_chr17:36093401-36094600	Functional Element		9	GC17P146662	29.27053261	https://www.genecards.org/cgi-bin/carddisp.pl?gene=LOC126862549
SIX5	SIX Homeobox 5	Protein Coding	Q8N196	51	GC19M045764	29.24776459	https://www.genecards.org/cgi-bin/carddisp.pl?gene=SIX5
CTLA4	Cytotoxic T-Lymphocyte Associated Protein 4	Protein Coding	P16410	61	GC02P204608	29.24489975	https://www.genecards.org/cgi-bin/carddisp.pl?gene=CTLA4
AKT1	AKT Serine/Threonine Kinase 1	Protein Coding	P31749	66	GC14M104769	29.21445847	https://www.genecards.org/cgi-bin/carddisp.pl?gene=AKT1
OGG1	8-Oxoguanine DNA Glycosylase	Protein Coding	O15527	60	GC03P025530	29.15353394	https://www.genecards.org/cgi-bin/carddisp.pl?gene=OGG1
VIPAS39	VPS33B Interacting Protein, Apical-Basolateral Polarity Regulator, Spe-39 Homolog	Protein Coding	Q9H9C1	49	GC14M077426	29.13652229	https://www.genecards.org/cgi-bin/carddisp.pl?gene=VIPAS39
SMARCB1	SWI/SNF Related BAF Chromatin Remodeling Complex Subunit B1	Protein Coding	Q12824	59	GC22P023786	29.04875565	https://www.genecards.org/cgi-bin/carddisp.pl?gene=SMARCB1
LAMB2	Laminin Subunit Beta 2	Protein Coding	P55268	59	GC03M049121	28.94877434	https://www.genecards.org/cgi-bin/carddisp.pl?gene=LAMB2
CLCNKB	Chloride Voltage-Gated Channel Kb	Protein Coding	P51801	56	GC01P068466	28.94642258	https://www.genecards.org/cgi-bin/carddisp.pl?gene=CLCNKB
LRP2	LDL Receptor Related Protein 2	Protein Coding	P98164	61	GC02M169127	28.93853569	https://www.genecards.org/cgi-bin/carddisp.pl?gene=LRP2
SDHC	Succinate Dehydrogenase Complex Subunit C	Protein Coding	Q99643	56	GC01P161314	28.82148743	https://www.genecards.org/cgi-bin/carddisp.pl?gene=SDHC
MALAT1	Metastasis Associated Lung Adenocarcinoma Transcript 1	RNA Gene		33	GC11P103334	28.70305061	https://www.genecards.org/cgi-bin/carddisp.pl?gene=MALAT1
TTC21B	Tetratricopeptide Repeat Domain 21B	Protein Coding	Q7Z4L5	52	GC02M165905	28.65059471	https://www.genecards.org/cgi-bin/carddisp.pl?gene=TTC21B
HMOX1	Heme Oxygenase 1	Protein Coding	P09601	65	GC22P035380	28.61116028	https://www.genecards.org/cgi-bin/carddisp.pl?gene=HMOX1
HIF1A	Hypoxia Inducible Factor 1 Subunit Alpha	Protein Coding	Q16665	61	GC14P061695	28.59669495	https://www.genecards.org/cgi-bin/carddisp.pl?gene=HIF1A
SLC17A5	Solute Carrier Family 17 Member 5	Protein Coding	Q9NRA2	58	GC06M073593	28.41252136	https://www.genecards.org/cgi-bin/carddisp.pl?gene=SLC17A5
SDHD	Succinate Dehydrogenase Complex Subunit D	Protein Coding	O14521	58	GC11P112862	28.37988091	https://www.genecards.org/cgi-bin/carddisp.pl?gene=SDHD
ACTN4	Actinin Alpha 4	Protein Coding	O43707	60	GC19P038647	28.32936287	https://www.genecards.org/cgi-bin/carddisp.pl?gene=ACTN4
WNT9B	Wnt Family Member 9B	Protein Coding	O14905	54	GC17P046833	28.32701492	https://www.genecards.org/cgi-bin/carddisp.pl?gene=WNT9B
CST3	Cystatin C	Protein Coding	P01034	56	GC20M024169	28.14885712	https://www.genecards.org/cgi-bin/carddisp.pl?gene=CST3
EGFR	Epidermal Growth Factor Receptor	Protein Coding	P00533	68	GC07P055019	28.13483429	https://www.genecards.org/cgi-bin/carddisp.pl?gene=EGFR
CD2AP	CD2 Associated Protein	Protein Coding	Q9Y5K6	56	GC06P173285	28.07264328	https://www.genecards.org/cgi-bin/carddisp.pl?gene=CD2AP
CASR	Calcium Sensing Receptor	Protein Coding	P41180	64	GC03P122183	27.84754944	https://www.genecards.org/cgi-bin/carddisp.pl?gene=CASR
MITF	Melanocyte Inducing Transcription Factor	Protein Coding	O75030	61	GC03P069740	27.84415054	https://www.genecards.org/cgi-bin/carddisp.pl?gene=MITF
C11orf65	Chromosome 11 Open Reading Frame 65	Protein Coding	Q8NCR3	43	GC11M108308	27.83857727	https://www.genecards.org/cgi-bin/carddisp.pl?gene=C11orf65
TRPC6	Transient Receptor Potential Cation Channel Subfamily C Member 6	Protein Coding	Q9Y210	63	GC11M101451	27.83098412	https://www.genecards.org/cgi-bin/carddisp.pl?gene=TRPC6
CCL2	C-C Motif Chemokine Ligand 2	Protein Coding	P13500	61	GC17P034255	27.65854263	https://www.genecards.org/cgi-bin/carddisp.pl?gene=CCL2
KCNJ1	Potassium Inwardly Rectifying Channel Subfamily J Member 1	Protein Coding	P48048	61	GC11M137616	27.44667625	https://www.genecards.org/cgi-bin/carddisp.pl?gene=KCNJ1
FGFR3	Fibroblast Growth Factor Receptor 3	Protein Coding	P22607	68	GC04P009307	27.4221344	https://www.genecards.org/cgi-bin/carddisp.pl?gene=FGFR3
IL1B	Interleukin 1 Beta	Protein Coding	P01584	60	GC02M112829	27.40403366	https://www.genecards.org/cgi-bin/carddisp.pl?gene=IL1B
MYH9	Myosin Heavy Chain 9	Protein Coding	P35579	60	GC22M036281	26.85946274	https://www.genecards.org/cgi-bin/carddisp.pl?gene=MYH9
NAGLU	N-Acetyl-Alpha-Glucosaminidase	Protein Coding	P54802	58	GC17P144465	26.55483627	https://www.genecards.org/cgi-bin/carddisp.pl?gene=NAGLU
GAS5	Growth Arrest Specific 5	RNA Gene		32	GC01M175098	26.5249176	https://www.genecards.org/cgi-bin/carddisp.pl?gene=GAS5
HAVCR1	Hepatitis A Virus Cellular Receptor 1	Protein Coding	Q96D42	55	GC05M157028	26.38802338	https://www.genecards.org/cgi-bin/carddisp.pl?gene=HAVCR1
ROBO2	Roundabout Guidance Receptor 2	Protein Coding	Q9HCK4	55	GC03P075936	26.36561966	https://www.genecards.org/cgi-bin/carddisp.pl?gene=ROBO2
SLC34A1	Solute Carrier Family 34 Member 1	Protein Coding	Q06495	57	GC05P189468	26.25592804	https://www.genecards.org/cgi-bin/carddisp.pl?gene=SLC34A1
WDR19	WD Repeat Domain 19	Protein Coding	Q8NEZ3	50	GC04P039455	26.19291878	https://www.genecards.org/cgi-bin/carddisp.pl?gene=WDR19
IL2	Interleukin 2	Protein Coding	P60568	59	GC04M122451	26.15730667	https://www.genecards.org/cgi-bin/carddisp.pl?gene=IL2
VWF	Von Willebrand Factor	Protein Coding	P04275	61	GC12M034378	25.98918724	https://www.genecards.org/cgi-bin/carddisp.pl?gene=VWF
STAT3	Signal Transducer And Activator Of Transcription 3	Protein Coding	P40763	67	GC17M042313	25.96701622	https://www.genecards.org/cgi-bin/carddisp.pl?gene=STAT3
SOD2-OT1	SOD2 Overlapping Transcript 1	RNA Gene		20	GC06M159772	25.891119	https://www.genecards.org/cgi-bin/carddisp.pl?gene=SOD2-OT1
MSH2	MutS Homolog 2	Protein Coding	P43246	61	GC02P047403	25.87292862	https://www.genecards.org/cgi-bin/carddisp.pl?gene=MSH2
GPC3	Glypican 3	Protein Coding	P51654	59	GC0XM133535	25.79939079	https://www.genecards.org/cgi-bin/carddisp.pl?gene=GPC3
CD46	CD46 Molecule	Protein Coding	P15529	60	GC01P207752	25.65425491	https://www.genecards.org/cgi-bin/carddisp.pl?gene=CD46
APOA1	Apolipoprotein A1	Protein Coding	P02647	63	GC11M116835	25.63703156	https://www.genecards.org/cgi-bin/carddisp.pl?gene=APOA1
CDKN2A	Cyclin Dependent Kinase Inhibitor 2A	Protein Coding	Q8N726	64	GC09M021967	25.62447548	https://www.genecards.org/cgi-bin/carddisp.pl?gene=CDKN2A
CXCL8	C-X-C Motif Chemokine Ligand 8	Protein Coding	P10145	56	GC04P073740	25.46777725	https://www.genecards.org/cgi-bin/carddisp.pl?gene=CXCL8
F2	Coagulation Factor II, Thrombin	Protein Coding	P00734	63	GC11P048666	25.26782036	https://www.genecards.org/cgi-bin/carddisp.pl?gene=F2
SERPINE1	Serpin Family E Member 1	Protein Coding	P05121	64	GC07P101127	25.23099899	https://www.genecards.org/cgi-bin/carddisp.pl?gene=SERPINE1
SOD1	Superoxide Dismutase 1	Protein Coding	P00441	66	GC21P031659	25.22848892	https://www.genecards.org/cgi-bin/carddisp.pl?gene=SOD1
XDH	Xanthine Dehydrogenase	Protein Coding	P47989	60	GC02M031334	25.08141327	https://www.genecards.org/cgi-bin/carddisp.pl?gene=XDH
SDHA	Succinate Dehydrogenase Complex Flavoprotein Subunit A	Protein Coding	P31040	61	GC05P000238	24.95320892	https://www.genecards.org/cgi-bin/carddisp.pl?gene=SDHA
MEFV	MEFV Innate Immunity Regulator, Pyrin	Protein Coding	O15553	57	GC16M046510	24.81825638	https://www.genecards.org/cgi-bin/carddisp.pl?gene=MEFV
CFB	Complement Factor B	Protein Coding	P00751	60	GC06P031945	24.80520248	https://www.genecards.org/cgi-bin/carddisp.pl?gene=CFB
ICAM1	Intercellular Adhesion Molecule 1	Protein Coding	P05362	63	GC19P142230	24.78385162	https://www.genecards.org/cgi-bin/carddisp.pl?gene=ICAM1
EDN1	Endothelin 1	Protein Coding	P05305	61	GC06P012696	24.74815369	https://www.genecards.org/cgi-bin/carddisp.pl?gene=EDN1
TMEM231	Transmembrane Protein 231	Protein Coding	Q9H6L2	49	GC16M075536	24.71896744	https://www.genecards.org/cgi-bin/carddisp.pl?gene=TMEM231
ITGAM	Integrin Subunit Alpha M	Protein Coding	P11215	62	GC16P113208	24.69445038	https://www.genecards.org/cgi-bin/carddisp.pl?gene=ITGAM
CRB2	Crumbs Cell Polarity Complex Component 2	Protein Coding	Q5IJ48	54	GC09P149418	24.67723846	https://www.genecards.org/cgi-bin/carddisp.pl?gene=CRB2
COL4A1	Collagen Type IV Alpha 1 Chain	Protein Coding	P02462	60	GC13M110148	24.62507057	https://www.genecards.org/cgi-bin/carddisp.pl?gene=COL4A1
SMARCAL1	SNF2 Related Chromatin Remodeling Annealing Helicase 1	Protein Coding	Q9NZC9	58	GC02P216412	24.60293198	https://www.genecards.org/cgi-bin/carddisp.pl?gene=SMARCAL1
TFAP2A	Transcription Factor AP-2 Alpha	Protein Coding	P05549	61	GC06M010393	24.5524559	https://www.genecards.org/cgi-bin/carddisp.pl?gene=TFAP2A
COQ2	Coenzyme Q2, Polyprenyltransferase	Protein Coding	Q96H96	53	GC04M083261	24.50382996	https://www.genecards.org/cgi-bin/carddisp.pl?gene=COQ2
AGXT	Alanine--Glyoxylate Aminotransferase	Protein Coding	P21549	59	GC02P240868	24.4774704	https://www.genecards.org/cgi-bin/carddisp.pl?gene=AGXT
AVP	Arginine Vasopressin	Protein Coding	P01185	58	GC20M003082	24.47538376	https://www.genecards.org/cgi-bin/carddisp.pl?gene=AVP
PLCE1	Phospholipase C Epsilon 1	Protein Coding	Q9P212	56	GC10P093993	24.41831207	https://www.genecards.org/cgi-bin/carddisp.pl?gene=PLCE1
NOS2	Nitric Oxide Synthase 2	Protein Coding	P35228	62	GC17M027756	24.40587616	https://www.genecards.org/cgi-bin/carddisp.pl?gene=NOS2
CUBN	Cubilin	Protein Coding	O60494	59	GC10M016824	24.33109474	https://www.genecards.org/cgi-bin/carddisp.pl?gene=CUBN
IQCB1	IQ Motif Containing B1	Protein Coding	Q15051	54	GC03M121769	24.32858276	https://www.genecards.org/cgi-bin/carddisp.pl?gene=IQCB1
TTR	Transthyretin	Protein Coding	P02766	61	GC18P031557	24.29063797	https://www.genecards.org/cgi-bin/carddisp.pl?gene=TTR
KL	Klotho	Protein Coding	Q9UEF7	61	GC13P033016	24.28449821	https://www.genecards.org/cgi-bin/carddisp.pl?gene=KL
PGR-AS1	PGR Antisense RNA 1	RNA Gene		19	GC11P104498	24.26460266	https://www.genecards.org/cgi-bin/carddisp.pl?gene=PGR-AS1
WDR72	WD Repeat Domain 72	Protein Coding	Q3MJ13	47	GC15M162465	24.19699287	https://www.genecards.org/cgi-bin/carddisp.pl?gene=WDR72
HRAS	HRas Proto-Oncogene, GTPase	Protein Coding	P01112	65	GC11M013956	24.18589401	https://www.genecards.org/cgi-bin/carddisp.pl?gene=HRAS
FBN1	Fibrillin 1	Protein Coding	P35555	60	GC15M048408	24.16182327	https://www.genecards.org/cgi-bin/carddisp.pl?gene=FBN1
TBX18	T-Box Transcription Factor 18	Protein Coding	O95935	54	GC06M084687	23.98457146	https://www.genecards.org/cgi-bin/carddisp.pl?gene=TBX18
BBS1	Bardet-Biedl Syndrome 1	Protein Coding	Q8NFJ9	52	GC11P103443	23.95384026	https://www.genecards.org/cgi-bin/carddisp.pl?gene=BBS1
IGF1	Insulin Like Growth Factor 1	Protein Coding	P05019	61	GC12M102395	23.87412643	https://www.genecards.org/cgi-bin/carddisp.pl?gene=IGF1
TLR4	Toll Like Receptor 4	Protein Coding	O00206	64	GC09P117704	23.7864418	https://www.genecards.org/cgi-bin/carddisp.pl?gene=TLR4
CPLANE1	Ciliogenesis And Planar Polarity Effector Complex Subunit 1	Protein Coding	Q9H799	46	GC05M038689	23.74897766	https://www.genecards.org/cgi-bin/carddisp.pl?gene=CPLANE1
CCND1	Cyclin D1	Protein Coding	P24385	66	GC11P069641	23.74034309	https://www.genecards.org/cgi-bin/carddisp.pl?gene=CCND1
IFT140	Intraflagellar Transport 140	Protein Coding	Q96RY7	52	GC16M046339	23.72298241	https://www.genecards.org/cgi-bin/carddisp.pl?gene=IFT140
NOS3	Nitric Oxide Synthase 3	Protein Coding	P29474	63	GC07P163654	23.7113018	https://www.genecards.org/cgi-bin/carddisp.pl?gene=NOS3
CCNQ	Cyclin Q	Protein Coding	Q8N1B3	45	GC0XM153588	23.69863892	https://www.genecards.org/cgi-bin/carddisp.pl?gene=CCNQ
FGF20	Fibroblast Growth Factor 20	Protein Coding	Q9NP95	51	GC08M016992	23.67707253	https://www.genecards.org/cgi-bin/carddisp.pl?gene=FGF20
CFHR5	Complement Factor H Related 5	Protein Coding	Q9BXR6	52	GC01P196977	23.6727066	https://www.genecards.org/cgi-bin/carddisp.pl?gene=CFHR5
WNT4	Wnt Family Member 4	Protein Coding	P56705	60	GC01M022190	23.60080528	https://www.genecards.org/cgi-bin/carddisp.pl?gene=WNT4
EPCAM	Epithelial Cell Adhesion Molecule	Protein Coding	P16422	61	GC02P047345	23.58890533	https://www.genecards.org/cgi-bin/carddisp.pl?gene=EPCAM
CASP3	Caspase 3	Protein Coding	P42574	63	GC04M184627	23.51265335	https://www.genecards.org/cgi-bin/carddisp.pl?gene=CASP3
SOX17	SRY-Box Transcription Factor 17	Protein Coding	Q9H6I2	55	GC08P054457	23.51146126	https://www.genecards.org/cgi-bin/carddisp.pl?gene=SOX17
MLH1	MutL Homolog 1	Protein Coding	P40692	62	GC03P036993	23.49372673	https://www.genecards.org/cgi-bin/carddisp.pl?gene=MLH1
MAPK1	Mitogen-Activated Protein Kinase 1	Protein Coding	P28482	66	GC22M021759	23.45353127	https://www.genecards.org/cgi-bin/carddisp.pl?gene=MAPK1
CBS	Cystathionine Beta-Synthase	Protein Coding	P35520	64	GC21M043053	23.44846916	https://www.genecards.org/cgi-bin/carddisp.pl?gene=CBS
MMP9	Matrix Metallopeptidase 9	Protein Coding	P14780	66	GC20P046008	23.33574295	https://www.genecards.org/cgi-bin/carddisp.pl?gene=MMP9
CLCNKA	Chloride Voltage-Gated Channel Ka	Protein Coding	P51800	54	GC01P016018	23.1443634	https://www.genecards.org/cgi-bin/carddisp.pl?gene=CLCNKA
NPPB	Natriuretic Peptide B	Protein Coding	P16860	56	GC01M020959	23.11380005	https://www.genecards.org/cgi-bin/carddisp.pl?gene=NPPB
TMEM237	Transmembrane Protein 237	Protein Coding	Q96Q45	49	GC02M201620	23.03492546	https://www.genecards.org/cgi-bin/carddisp.pl?gene=TMEM237
FGA	Fibrinogen Alpha Chain	Protein Coding	P02671	63	GC04M154583	23.02875328	https://www.genecards.org/cgi-bin/carddisp.pl?gene=FGA
TRIM8	Tripartite Motif Containing 8	Protein Coding	Q9BZR9	50	GC10P120466	22.99232101	https://www.genecards.org/cgi-bin/carddisp.pl?gene=TRIM8
ANKS6	Ankyrin Repeat And Sterile Alpha Motif Domain Containing 6	Protein Coding	Q68DC2	50	GC09M098731	22.72665787	https://www.genecards.org/cgi-bin/carddisp.pl?gene=ANKS6
CERNA3	Competing Endogenous LncRNA 3 For MiR-645	RNA Gene		21	GC08P056411	22.65787888	https://www.genecards.org/cgi-bin/carddisp.pl?gene=CERNA3
ABCB1	ATP Binding Cassette Subfamily B Member 1	Protein Coding	P08183	64	GC07M087504	22.64766693	https://www.genecards.org/cgi-bin/carddisp.pl?gene=ABCB1
HGF	Hepatocyte Growth Factor	Protein Coding	P14210	65	GC07M081699	22.4707756	https://www.genecards.org/cgi-bin/carddisp.pl?gene=HGF
VDR	Vitamin D Receptor	Protein Coding	P11473	61	GC12M047841	22.46395874	https://www.genecards.org/cgi-bin/carddisp.pl?gene=VDR
SLC2A1	Solute Carrier Family 2 Member 1	Protein Coding	P11166	66	GC01M042925	22.3965168	https://www.genecards.org/cgi-bin/carddisp.pl?gene=SLC2A1
SMARCA4	SWI/SNF Related BAF Chromatin Remodeling Complex Subunit ATPase 4	Protein Coding	P51532	64	GC19P142240	22.39157486	https://www.genecards.org/cgi-bin/carddisp.pl?gene=SMARCA4
SIX2	SIX Homeobox 2	Protein Coding	Q9NPC8	51	GC02M045005	22.22451401	https://www.genecards.org/cgi-bin/carddisp.pl?gene=SIX2
IL18	Interleukin 18	Protein Coding	Q14116	57	GC11M112143	21.96487045	https://www.genecards.org/cgi-bin/carddisp.pl?gene=IL18
PODXL	Podocalyxin Like	Protein Coding	O00592	56	GC07M131500	21.92647743	https://www.genecards.org/cgi-bin/carddisp.pl?gene=PODXL
SPP1	Secreted Phosphoprotein 1	Protein Coding	P10451	57	GC04P087975	21.92433167	https://www.genecards.org/cgi-bin/carddisp.pl?gene=SPP1
PDSS2	Decaprenyl Diphosphate Synthase Subunit 2	Protein Coding	Q86YH6	54	GC06M107152	21.91091537	https://www.genecards.org/cgi-bin/carddisp.pl?gene=PDSS2
FOXP3	Forkhead Box P3	Protein Coding	Q9BZS1	60	GC0XM049250	21.87535477	https://www.genecards.org/cgi-bin/carddisp.pl?gene=FOXP3
CTNS	Cystinosin, Lysosomal Cystine Transporter	Protein Coding	O60931	57	GC17P003636	21.85584259	https://www.genecards.org/cgi-bin/carddisp.pl?gene=CTNS
MEG3	Maternally Expressed 3	RNA Gene		36	GC14P120211	21.78697586	https://www.genecards.org/cgi-bin/carddisp.pl?gene=MEG3
B9D2	B9 Domain Containing 2	Protein Coding	Q9BPU9	50	GC19M041354	21.72801399	https://www.genecards.org/cgi-bin/carddisp.pl?gene=B9D2
SF3B2	Splicing Factor 3b Subunit 2	Protein Coding	Q13435	52	GC11P066050	21.67689896	https://www.genecards.org/cgi-bin/carddisp.pl?gene=SF3B2
NR3C2	Nuclear Receptor Subfamily 3 Group C Member 2	Protein Coding	P08235	59	GC04M148078	21.61849403	https://www.genecards.org/cgi-bin/carddisp.pl?gene=NR3C2
ERBB2	Erb-B2 Receptor Tyrosine Kinase 2	Protein Coding	P04626	68	GC17P039687	21.55010796	https://www.genecards.org/cgi-bin/carddisp.pl?gene=ERBB2
AQP1	Aquaporin 1 (Colton Blood Group)	Protein Coding	P29972	60	GC07P030911	21.54169083	https://www.genecards.org/cgi-bin/carddisp.pl?gene=AQP1
PTH	Parathyroid Hormone	Protein Coding	P01270	58	GC11M013492	21.47315216	https://www.genecards.org/cgi-bin/carddisp.pl?gene=PTH
PMS2	PMS1 Homolog 2, Mismatch Repair System Component	Protein Coding	P54278	62	GC07M005973	21.472332	https://www.genecards.org/cgi-bin/carddisp.pl?gene=PMS2
MSH6	MutS Homolog 6	Protein Coding	P52701	61	GC02P047695	21.45064354	https://www.genecards.org/cgi-bin/carddisp.pl?gene=MSH6
GFAP	Glial Fibrillary Acidic Protein	Protein Coding	P14136	61	GC17M093547	21.43747711	https://www.genecards.org/cgi-bin/carddisp.pl?gene=GFAP
ADAMTS13	ADAM Metallopeptidase With Thrombospondin Type 1 Motif 13	Protein Coding	Q76LX8	61	GC09P133414	21.41616821	https://www.genecards.org/cgi-bin/carddisp.pl?gene=ADAMTS13
BDNF	Brain Derived Neurotrophic Factor	Protein Coding	P23560	63	GC11M027654	21.40776253	https://www.genecards.org/cgi-bin/carddisp.pl?gene=BDNF
TRAP1	TNF Receptor Associated Protein 1	Protein Coding	Q12931	56	GC16M046535	21.39267731	https://www.genecards.org/cgi-bin/carddisp.pl?gene=TRAP1
CHEK2	Checkpoint Kinase 2	Protein Coding	O96017	67	GC22M028687	21.38145447	https://www.genecards.org/cgi-bin/carddisp.pl?gene=CHEK2
MPO	Myeloperoxidase	Protein Coding	P05164	66	GC17M058269	21.17477417	https://www.genecards.org/cgi-bin/carddisp.pl?gene=MPO
MTHFR	Methylenetetrahydrofolate Reductase	Protein Coding	P42898	61	GC01M011785	21.16127396	https://www.genecards.org/cgi-bin/carddisp.pl?gene=MTHFR
GFRA1	GDNF Family Receptor Alpha 1	Protein Coding	P56159	60	GC10M116056	21.15918732	https://www.genecards.org/cgi-bin/carddisp.pl?gene=GFRA1
MYO1E	Myosin IE	Protein Coding	Q12965	56	GC15M059132	21.12459373	https://www.genecards.org/cgi-bin/carddisp.pl?gene=MYO1E
GPT	Glutamic--Pyruvic Transaminase	Protein Coding	P24298	55	GC08P144502	21.11891556	https://www.genecards.org/cgi-bin/carddisp.pl?gene=GPT
MIR494	MicroRNA 494	RNA Gene		26	GC14P120247	20.94862938	https://www.genecards.org/cgi-bin/carddisp.pl?gene=MIR494
KCNJ10	Potassium Inwardly Rectifying Channel Subfamily J Member 10	Protein Coding	P78508	59	GC01M159998	20.89250946	https://www.genecards.org/cgi-bin/carddisp.pl?gene=KCNJ10
NOTCH2	Notch Receptor 2	Protein Coding	Q04721	65	GC01M119911	20.88056946	https://www.genecards.org/cgi-bin/carddisp.pl?gene=NOTCH2
FAS	Fas Cell Surface Death Receptor	Protein Coding	P25445	64	GC10P120086	20.7730732	https://www.genecards.org/cgi-bin/carddisp.pl?gene=FAS
PDGFRB	Platelet Derived Growth Factor Receptor Beta	Protein Coding	P09619	66	GC05M150113	20.76729393	https://www.genecards.org/cgi-bin/carddisp.pl?gene=PDGFRB
CTU2	Cytosolic Thiouridylase Subunit 2	Protein Coding	Q2VPK5	48	GC16P088706	20.75086594	https://www.genecards.org/cgi-bin/carddisp.pl?gene=CTU2
PARK7	Parkinsonism Associated Deglycase	Protein Coding	Q99497	60	GC01P068004	20.6387825	https://www.genecards.org/cgi-bin/carddisp.pl?gene=PARK7
KANK1	KN Motif And Ankyrin Repeat Domains 1	Protein Coding	Q14678	54	GC09P000510	20.46614075	https://www.genecards.org/cgi-bin/carddisp.pl?gene=KANK1
LYZ	Lysozyme	Protein Coding	P61626	59	GC12P069348	20.43442154	https://www.genecards.org/cgi-bin/carddisp.pl?gene=LYZ
SF3B1	Splicing Factor 3b Subunit 1	Protein Coding	O75533	57	GC02M197481	20.41309738	https://www.genecards.org/cgi-bin/carddisp.pl?gene=SF3B1
IL4	Interleukin 4	Protein Coding	P05112	59	GC05P132673	20.38408661	https://www.genecards.org/cgi-bin/carddisp.pl?gene=IL4
HLA-B	Major Histocompatibility Complex, Class I, B	Protein Coding	P01889	59	GC06M103303	20.33582687	https://www.genecards.org/cgi-bin/carddisp.pl?gene=HLA-B
TMEM138	Transmembrane Protein 138	Protein Coding	Q9NPI0	50	GC11P102983	20.28615379	https://www.genecards.org/cgi-bin/carddisp.pl?gene=TMEM138
MIR145	MicroRNA 145	RNA Gene		32	GC05P149430	20.21455765	https://www.genecards.org/cgi-bin/carddisp.pl?gene=MIR145
MYC	MYC Proto-Oncogene, BHLH Transcription Factor	Protein Coding	P01106	66	GC08P127735	20.20950317	https://www.genecards.org/cgi-bin/carddisp.pl?gene=MYC
SLC4A2	Solute Carrier Family 4 Member 2	Protein Coding	P04920	54	GC07P151057	20.18756485	https://www.genecards.org/cgi-bin/carddisp.pl?gene=SLC4A2
TFEB	Transcription Factor EB	Protein Coding	P19484	56	GC06M103530	20.15561485	https://www.genecards.org/cgi-bin/carddisp.pl?gene=TFEB
TREX1	Three Prime Repair Exonuclease 1	Protein Coding	Q9NSU2	55	GC03P063183	20.13364983	https://www.genecards.org/cgi-bin/carddisp.pl?gene=TREX1
SLC26A1	Solute Carrier Family 26 Member 1	Protein Coding	Q9H2B4	51	GC04M005967	20.11894226	https://www.genecards.org/cgi-bin/carddisp.pl?gene=SLC26A1
PTGS2	Prostaglandin-Endoperoxide Synthase 2	Protein Coding	P35354	63	GC01M186671	20.11387444	https://www.genecards.org/cgi-bin/carddisp.pl?gene=PTGS2
ENO2	Enolase 2	Protein Coding	P09104	60	GC12P006913	20.05899429	https://www.genecards.org/cgi-bin/carddisp.pl?gene=ENO2
						28.67682266
