# Supplementary material for: Toxicity analysis of food contaminants based on network toxicology and molecular docking: A case study of Zearalenone
Source: PLoS One. 2026 Jun 26;21(6):e0349937. doi: 10.1371/journal.pone.0349937 (PMC13308858; doi:10.1371/journal.pone.0349937)
Supplement: S1 File — (ZIP) [file pone.0349937.s001.zip › raw data/SwissTargetPrediction.csv]

Common
PTK2B
CBR1
ESR1
MKNK2
PDGFRA
KIT
FLT4
FLT3
STAT3
LCK
MAP3K7
KDR
PDGFRB
CDK1
CDK5
RELA
MAPK1
MAP2K1
ERN1
HSP90AB1
GSK3A
PLK4
HDAC1
HDAC6
HDAC8
ANPEP
MMP9
MMP8
MMP1
MMP2
DRD3
SIGMAR1
MAPK3
MMP13
MMP3
MMP7
HSD17B1
ROCK2
FLT1
MMP12
PSEN2
BACE1
HDAC7
ESR2
HTR2B
ADAM17
HDAC3
HDAC2
HDAC5
HDAC11
HDAC4
HDAC9
HDAC10
CCNE2
CCNB3
GSK3B
MME
CDK5R1
ABCG2
PNMT
DPP4
ALOX12
AURKA
HSP90AA1
HTR6
FGFR1
DRD2
DRD4
RPS6KA2
PDF
MIF
TRPV1
HSD17B3
CDK2
FTO
HSD17B2
PLA2G2A
NCOR1
RPS6KB1
CYP11B1
TBXA2R
CYP11B2
MMP14
JAK3
CSF1R
DYRK1A
CLK4
FCER2
PDK1
ABL1
CHRNA4
PIM1
MAPKAPK2
MTOR
PIK3CD
PRKDC
PIK3CB
HCK
PIK3CG
PI4KB
PSENEN
NCSTN
APH1A
PSEN1
APH1B
CDK2
CCNE1
CHRNB2
HDAC3
CCNA1
CCNA2
CDK1
CCNB1
CCNB2
CDK5
