# Supplementary material for: Toxicity analysis of food contaminants based on network toxicology and molecular docking: A case study of Zearalenone
Source: PLoS One. 2026 Jun 26;21(6):e0349937. doi: 10.1371/journal.pone.0349937 (PMC13308858; doi:10.1371/journal.pone.0349937)
Supplement: S1 File — (ZIP) [file pone.0349937.s001.zip › raw data/Type.xlsx]

## Sheet: Sheet1
term	type
hsa05200	pathway
hsa05215	pathway
hsa05203	pathway
hsa04151	pathway
hsa04218	pathway
hsa05206	pathway
hsa05165	pathway
hsa05161	pathway
hsa05417	pathway
hsa04919	pathway
ZEA	mol
ACVL1	gene
CBR1	gene
ESR2	gene
FAK2	gene
M3K1	gene
M3K7	gene
MP2K1	gene
MP2K2	gene
MP2K6	gene
PGFRA	gene
PLAP	gene
TF65	gene
VGFR3	gene
PTK2B	gene
CBR1	gene
ESR1	gene
MKNK2	gene
PDGFRA	gene
KIT	gene
FLT4	gene
FLT3	gene
STAT3	gene
LCK	gene
MAP3K7	gene
KDR	gene
PDGFRB	gene
CDK1	gene
CDK5	gene
RELA	gene
MAPK1	gene
MAP2K1	gene
ERN1	gene
HSP90AB1	gene
GSK3A	gene
PLK4	gene
HDAC1	gene
HDAC6	gene
HDAC8	gene
ANPEP	gene
MMP9	gene
MMP8	gene
MMP1	gene
MMP2	gene
DRD3	gene
SIGMAR1	gene
MAPK3	gene
MMP13	gene
MMP3	gene
MMP7	gene
HSD17B1	gene
ROCK2	gene
FLT1	gene
MMP12	gene
PSEN2	gene
BACE1	gene
HDAC7	gene
ESR2	gene
HTR2B	gene
ADAM17	gene
HDAC3	gene
HDAC2	gene
HDAC5	gene
HDAC11	gene
HDAC4	gene
HDAC9	gene
HDAC10	gene
CCNE2	gene
CCNB3	gene
GSK3B	gene
MME	gene
CDK5R1	gene
ABCG2	gene
PNMT	gene
DPP4	gene
ALOX12	gene
AURKA	gene
HSP90AA1	gene
HTR6	gene
FGFR1	gene
DRD2	gene
DRD4	gene
RPS6KA2	gene
PDF	gene
MIF	gene
TRPV1	gene
HSD17B3	gene
CDK2	gene
FTO	gene
HSD17B2	gene
PLA2G2A	gene
NCOR1	gene
RPS6KB1	gene
CYP11B1	gene
TBXA2R	gene
CYP11B2	gene
MMP14	gene
JAK3	gene
CSF1R	gene
DYRK1A	gene
CLK4	gene
FCER2	gene
PDK1	gene
ABL1	gene
CHRNA4	gene
PIM1	gene
MAPKAPK2	gene
MTOR	gene
PIK3CD	gene
PRKDC	gene
PIK3CB	gene
HCK	gene
PIK3CG	gene
PI4KB	gene
PSENEN	gene
NCSTN	gene
APH1A	gene
PSEN1	gene
APH1B	gene
CDK2	gene
CCNE1	gene
CHRNB2	gene
HDAC3	gene
CCNA1	gene
CCNA2	gene
CDK1	gene
CCNB1	gene
CCNB2	gene
CDK5	gene
ESR2	gene
MIF	gene
CASP9	gene
PTN7	gene
HS90A	gene
B2LA1	gene
ESR1	gene
ANDR	gene
LOX15	gene
PLIN5	gene
CAH6	gene
5HT1E	gene
MDR1	gene
TLR9	gene
ADA2C	gene
PPBT	gene
PGFRA	gene
MPIP2	gene
AOFA	gene
AHR	gene
GCR	gene
ABC3G	gene
COT2	gene
CP19A	gene
KS6A3	gene
PGH1	gene
CP1A2	gene
RIPK2	gene
DUS3	gene
STS	gene
ZEA	药物
Disease	疾病
