# Supplementary material for: Toxicity analysis of food contaminants based on network toxicology and molecular docking: A case study of Zearalenone
Source: PLoS One. 2026 Jun 26;21(6):e0349937. doi: 10.1371/journal.pone.0349937 (PMC13308858; doi:10.1371/journal.pone.0349937)
Supplement: S1 File — (ZIP) [file pone.0349937.s001.zip › raw data/acute kidney failure.csv]

interator_a_id	interator_a_symbol	interator_a_type	interator_b_id	interator_b_symbol	interator_b_type	method	pattern	pubmed_id	source	intera_type
MIMAT0000432	hsa-miR-141-3p	microRNA	MONDO:0002492	acute kidney failure	disease			30886169|34389752	HMDD4.0	microRNA-disease
MIMAT0000266	hsa-miR-205-5p	microRNA	MONDO:0002492	acute kidney failure	disease			33869780|34764801	HMDD4.0	microRNA-disease
MIMAT0000271	hsa-miR-214-3p	microRNA	MONDO:0002492	acute kidney failure	disease			35366755|34356879|34370322	HMDD4.0	microRNA-disease
MIMAT0001536	hsa-miR-429	microRNA	MONDO:0002492	acute kidney failure	disease			34027766	HMDD4.0	microRNA-disease
MIMAT0000068	hsa-miR-15a-5p	microRNA	MONDO:0002492	acute kidney failure	disease			31658856	HMDD4.0	microRNA-disease
MIMAT0000437	hsa-miR-145-5p	microRNA	MONDO:0002492	acute kidney failure	disease			36411682|31039814|30880031	HMDD4.0	microRNA-disease
MIMAT0002177	hsa-miR-486-5p	microRNA	MONDO:0002492	acute kidney failure	disease			34181969	HMDD4.0	microRNA-disease
MIMAT0000226	hsa-miR-196a-5p	microRNA	MONDO:0002492	acute kidney failure	disease			34818249	HMDD4.0	microRNA-disease
MIMAT0000759	hsa-miR-148b-3p	microRNA	MONDO:0002492	acute kidney failure	disease			35576907|35860023	HMDD4.0	microRNA-disease
MIMAT0003239	hsa-miR-574-3p	microRNA	MONDO:0002492	acute kidney failure	disease			34134589	HMDD4.0	microRNA-disease
MIMAT0000063	hsa-let-7b-5p	microRNA	MONDO:0002492	acute kidney failure	disease			36543894	HMDD4.0	microRNA-disease
MIMAT0004911	hsa-miR-874-3p	microRNA	MONDO:0002492	acute kidney failure	disease			36750776	HMDD4.0	microRNA-disease
MIMAT0002816	hsa-miR-494-3p	microRNA	MONDO:0002492	acute kidney failure	disease			33663500|33462352|32029031|31930399	HMDD4.0	microRNA-disease
HGNC:16189	LINC00261	lncRNA	MONDO:0002492	acute kidney failure	disease	In Vivo Experiment|qRT-PCR|Luciferase Report Assay|Bioinformatics Analysis|Flow Cytometry|CCK8|Western Blot|Transfection|ELISA		33481135	lncRNAdisease3.0	lncRNA-disease
HGNC:4713	H19	lncRNA	MONDO:0002492	acute kidney failure	disease	In Vivo Experiment|IHC|Luciferase Report Assay|EdU Staining|Cell Apoptosis Assay|ChIP|Cell Proliferation Assay|Western Blot|Transfection|qPCR		33478972.0|33716779.0	lncRNAdisease3.0|RNADisease4.0	lncRNA-disease
HGNC:29665	MALAT1	lncRNA	MONDO:0002492	acute kidney failure	disease	In Vivo Experiment|qRT-PCR|Tunel|Luciferase Report Assay|RIP|Colony Formation Assay|Flow Cytometry|Cell Proliferation Assay|CCK8|Western Blot|Transfection|RNA Pull-Down		34503385.0|34240756.0|33612038.0|29115409.0	lncRNAdisease3.0|RNADisease4.0	lncRNA-disease
MIMAT0000243	hsa-miR-148a-3p	microRNA	MONDO:0002492	acute kidney failure	disease			33600863	HMDD4.0	microRNA-disease
MIMAT0000242	hsa-miR-129-5p	microRNA	MONDO:0002492	acute kidney failure	disease			33175458	HMDD4.0	microRNA-disease
MIMAT0002817	hsa-miR-495-3p	microRNA	MONDO:0002492	acute kidney failure	disease			33856026|34730059	HMDD4.0	microRNA-disease
MIMAT0001631	hsa-miR-451a	microRNA	MONDO:0002492	acute kidney failure	disease			32086547	HMDD4.0	microRNA-disease
HGNC:22933	CASC2	lncRNA	MONDO:0002492	acute kidney failure	disease	qRT-PCR|Wound Healing Assay|Luciferase Report Assay|Flow Cytometry|CCK8|Western Blot|Transfection		32323747.0|33612038.0|33957574.0	lncRNAdisease3.0|RNADisease4.0	lncRNA-disease
MIMAT0000685	hsa-miR-34b-5p	microRNA	MONDO:0002492	acute kidney failure	disease			33494641	HMDD4.0	microRNA-disease
HGNC:37462	SNHG14	lncRNA	MONDO:0002492	acute kidney failure	disease	ChIP|qRT-PCR|Luciferase Report Assay|RIP|Western Blot|Transfection|Cell Apoptosis Assay		33505213	lncRNAdisease3.0|RNADisease4.0	lncRNA-disease
HGNC:9709	PVT1	lncRNA	MONDO:0002492	acute kidney failure	disease	qRT-PCR|Luciferase Report Assay|RIP|Cell Apoptosis Assay|CCK8|Western Blot|Transfection|ELISA|RNA Pull-Down		35978931	lncRNAdisease3.0	lncRNA-disease
HGNC:21026	SNHG5	lncRNA	MONDO:0002492	acute kidney failure	disease	In Vivo Experiment|qRT-PCR|Luciferase Report Assay|Flow Cytometry|CCK8|Western Blot|Transfection|ELISA		33479745	lncRNAdisease3.0	lncRNA-disease
MIMAT0000731	hsa-miR-378a-5p	microRNA	MONDO:0002492	acute kidney failure	disease			31257474	HMDD4.0	microRNA-disease
MIMAT0000765	hsa-miR-335-5p	microRNA	MONDO:0002492	acute kidney failure	disease			36052886	HMDD4.0	microRNA-disease
MIMAT0002173	hsa-miR-483-3p	microRNA	MONDO:0002492	acute kidney failure	disease			35184139	HMDD4.0	microRNA-disease
HGNC:30815	NEAT1	lncRNA	MONDO:0002492	acute kidney failure	disease	Luciferase Report Assay|Cell Apoptosis Assay|ChIP|Flow Cytometry|Tunel|ELISA|RIP|In Vivo Experiment|IHC|qRT-PCR|Northern Blot|ISH|RNA-seq|CCK8|Western Blot|Transfection|qPCR		35600150.0|35619557.0|33885954.0|33335994.0|31090110.0	lncRNAdisease3.0|RNADisease4.0	lncRNA-disease
MIMAT0000078	hsa-miR-23a-3p	microRNA	MONDO:0002492	acute kidney failure	disease			31039814|35537329	HMDD4.0	microRNA-disease
MIMAT0000686	hsa-miR-34c-5p	microRNA	MONDO:0002492	acute kidney failure	disease			31168459	HMDD4.0	microRNA-disease
MIMAT0000448	hsa-miR-136-5p	microRNA	MONDO:0002492	acute kidney failure	disease			35793478	HMDD4.0	microRNA-disease
MIMAT0000764	hsa-miR-339-5p	microRNA	MONDO:0002492	acute kidney failure	disease			36609531	HMDD4.0	microRNA-disease
MIMAT0000730	hsa-miR-377-3p	microRNA	MONDO:0002492	acute kidney failure	disease			31168459|35168080	HMDD4.0	microRNA-disease
MIMAT0000690	hsa-miR-296-5p	microRNA	MONDO:0002492	acute kidney failure	disease			36579331	HMDD4.0	microRNA-disease
MIMAT0001075	hsa-miR-384	microRNA	MONDO:0002492	acute kidney failure	disease			31168459	HMDD4.0	microRNA-disease
MIMAT0004985	hsa-miR-942-5p	microRNA	MONDO:0002492	acute kidney failure	disease			32572890	HMDD4.0	microRNA-disease
HGNC:33510	HOTAIR	lncRNA	MONDO:0002492	acute kidney failure	disease			27748863	RNADisease4.0	lncRNA-disease
HGNC:37129	EGOT	lncRNA	MONDO:0002492	acute kidney failure	disease			32030803	RNADisease4.0	lncRNA-disease
MIMAT0003320	hsa-miR-650	microRNA	MONDO:0002492	acute kidney failure	disease			36579331	HMDD4.0	microRNA-disease
MIMAT0001635	hsa-miR-452-5p	microRNA	MONDO:0002492	acute kidney failure	disease			33204323	HMDD4.0	microRNA-disease
MIMAT0003220	hsa-miR-556-5p	microRNA	MONDO:0002492	acute kidney failure	disease			36180946	HMDD4.0	microRNA-disease
MIMAT0003322	hsa-miR-652-3p	microRNA	MONDO:0002492	acute kidney failure	disease			33249927	HMDD4.0	microRNA-disease
HGNC:44477	LMCD1-AS1	lncRNA	MONDO:0002492	acute kidney failure	disease			26083657	RNADisease4.0	lncRNA-disease
HGNC:48716	LINC00963	lncRNA	MONDO:0002492	acute kidney failure	disease			32270599	RNADisease4.0	lncRNA-disease
HGNC:45128	CCAT1	lncRNA	MONDO:0002492	acute kidney failure	disease			32243922	RNADisease4.0	lncRNA-disease
MIMAT0022259	hsa-miR-5100	microRNA	MONDO:0002492	acute kidney failure	disease			34871811	HMDD4.0	microRNA-disease
MIMAT0000416	hsa-miR-1-3p	microRNA	MONDO:0002492	acute kidney failure	disease			31168459|32855680	HMDD4.0	microRNA-disease
MIMAT0003222	hsa-miR-558	microRNA	MONDO:0002492	acute kidney failure	disease			31168459	HMDD4.0	microRNA-disease
MIMAT0000269	hsa-miR-212-3p	microRNA	MONDO:0002492	acute kidney failure	disease			33428060|34783627	HMDD4.0	microRNA-disease
MIMAT0000070	hsa-miR-17-5p	microRNA	MONDO:0002492	acute kidney failure	disease			34089461	HMDD4.0	microRNA-disease
MIMAT0000617	hsa-miR-200c-3p	microRNA	MONDO:0002492	acute kidney failure	disease			30886169	HMDD4.0	microRNA-disease
MIMAT0000263	hsa-miR-199b-5p	microRNA	MONDO:0002492	acute kidney failure	disease			34490833	HMDD4.0	microRNA-disease
MIMAT0000436	hsa-miR-144-3p	microRNA	MONDO:0002492	acute kidney failure	disease			32727087	HMDD4.0	microRNA-disease
MIMAT0000426	hsa-miR-132-3p	microRNA	MONDO:0002492	acute kidney failure	disease			34339961	HMDD4.0	microRNA-disease
MIMAT0000258	hsa-miR-181c-5p	microRNA	MONDO:0002492	acute kidney failure	disease			36227355	HMDD4.0	microRNA-disease
MIMAT0002888	hsa-miR-532-5p	microRNA	MONDO:0002492	acute kidney failure	disease			33231561	HMDD4.0	microRNA-disease
MIMAT0000680	hsa-miR-106b-5p	microRNA	MONDO:0002492	acute kidney failure	disease			32048402	HMDD4.0	microRNA-disease
MIMAT0000682	hsa-miR-200a-3p	microRNA	MONDO:0002492	acute kidney failure	disease			30886169	HMDD4.0	microRNA-disease
MIMAT0003330	hsa-miR-654-5p	microRNA	MONDO:0002492	acute kidney failure	disease			33481135	HMDD4.0	microRNA-disease
HGNC:51356	MGAT3-AS1	lncRNA	MONDO:0002492	acute kidney failure	disease			25294924.0|33612038.0	RNADisease4.0	lncRNA-disease
MIMAT0000082	hsa-miR-26a-5p	microRNA	MONDO:0002492	acute kidney failure	disease			31887787|35491874	HMDD4.0	microRNA-disease
MIMAT0000424	hsa-miR-128-3p	microRNA	MONDO:0002492	acute kidney failure	disease			32270599|32500307	HMDD4.0	microRNA-disease
MIMAT0000425	hsa-miR-130a-3p	microRNA	MONDO:0002492	acute kidney failure	disease			33716779	HMDD4.0	microRNA-disease
MIMAT0003165	hsa-miR-545-3p	microRNA	MONDO:0002492	acute kidney failure	disease			34101064	HMDD4.0	microRNA-disease
MIMAT0001341	hsa-miR-424-5p	microRNA	MONDO:0002492	acute kidney failure	disease			34407684	HMDD4.0	microRNA-disease
MIMAT0000101	hsa-miR-103a-3p	microRNA	MONDO:0002492	acute kidney failure	disease			35510354	HMDD4.0	microRNA-disease
MIMAT0003881	hsa-miR-668-3p	microRNA	MONDO:0002492	acute kidney failure	disease			30418172	HMDD4.0	microRNA-disease
MIMAT0004952	hsa-miR-665	microRNA	MONDO:0002492	acute kidney failure	disease			35281537	HMDD4.0	microRNA-disease
MIMAT0004954	hsa-miR-543	microRNA	MONDO:0002492	acute kidney failure	disease			35442485	HMDD4.0	microRNA-disease
MIMAT0000415	hsa-let-7i-5p	microRNA	MONDO:0002492	acute kidney failure	disease			34694758	HMDD4.0	microRNA-disease
MIMAT0002835	hsa-miR-526b-5p	microRNA	MONDO:0002492	acute kidney failure	disease			32323768	HMDD4.0	microRNA-disease
MIMAT0000438	hsa-miR-152-3p	microRNA	MONDO:0002492	acute kidney failure	disease			32583487	HMDD4.0	microRNA-disease
HGNC:51599	NKILA	lncRNA	MONDO:0002492	acute kidney failure	disease			33932903	RNADisease4.0	lncRNA-disease
MIMAT0000262	hsa-miR-187-3p	microRNA	MONDO:0002492	acute kidney failure	disease			31302329	HMDD4.0	microRNA-disease
HGNC:52657	LNCRNA-ATB	lncRNA	MONDO:0002492	acute kidney failure	disease			27414253	RNADisease4.0	lncRNA-disease
MIMAT0010313	hsa-miR-762	microRNA	MONDO:0002492	acute kidney failure	disease			32727087	HMDD4.0	microRNA-disease
MIMAT0002172	hsa-miR-376b-3p	microRNA	MONDO:0002492	acute kidney failure	disease			33328388	HMDD4.0	microRNA-disease
MIMAT0002862	hsa-miR-527	microRNA	MONDO:0002492	acute kidney failure	disease			36200697	HMDD4.0	microRNA-disease
MIMAT0003243	hsa-miR-578	microRNA	MONDO:0002492	acute kidney failure	disease			35510365	HMDD4.0	microRNA-disease
HGNC:43745	HOXA-AS2	lncRNA	MONDO:0002492	acute kidney failure	disease			33612038.0|32048402.0	RNADisease4.0	lncRNA-disease
HGNC:37151	DLX6-AS1	lncRNA	MONDO:0002492	acute kidney failure	disease			32666494	RNADisease4.0	lncRNA-disease
HGNC:14575	MEG3	lncRNA	MONDO:0002492	acute kidney failure	disease			34012408.0|33175458.0|29923218.0	RNADisease4.0	lncRNA-disease
HGNC:28964	DANCR	lncRNA	MONDO:0002492	acute kidney failure	disease			32222722	RNADisease4.0	lncRNA-disease
HGNC:16355	GAS5	lncRNA	MONDO:0002492	acute kidney failure	disease			32257391	RNADisease4.0	lncRNA-disease
HGNC:37078	CRNDE	lncRNA	MONDO:0002492	acute kidney failure	disease			32399391	RNADisease4.0	lncRNA-disease
HGNC:19843	LINC00520	lncRNA	MONDO:0002492	acute kidney failure	disease			30684280	RNADisease4.0	lncRNA-disease
HGNC:12810	XIST	lncRNA	MONDO:0002492	acute kidney failure	disease			31914881.0|33612038.0|32347551.0	RNADisease4.0	lncRNA-disease
MIMAT0000076	hsa-miR-21-5p	microRNA	MONDO:0002492	acute kidney failure	disease			33907298|33785732|33433751|33429194|34389752|31632533|31966731|32204765|36244909|33596145|32355747	HMDD4.0	microRNA-disease
MIMAT0000646	hsa-miR-155-5p	microRNA	MONDO:0002492	acute kidney failure	disease			35340414|35542211|35832084|32323747|30864841|34431595|35795997|32243922	HMDD4.0	microRNA-disease
MIMAT0000451	hsa-miR-150-5p	microRNA	MONDO:0002492	acute kidney failure	disease			34904915|34333083	HMDD4.0	microRNA-disease
MIMAT0000449	hsa-miR-146a-5p	microRNA	MONDO:0002492	acute kidney failure	disease			34356879|32415933	HMDD4.0	microRNA-disease
MIMAT0000461	hsa-miR-195-5p	microRNA	MONDO:0002492	acute kidney failure	disease			32492657|32086547	HMDD4.0	microRNA-disease
MIMAT0000423	hsa-miR-125b-5p	microRNA	MONDO:0002492	acute kidney failure	disease			33859745|35096206	HMDD4.0	microRNA-disease
MIMAT0000092	hsa-miR-92a-3p	microRNA	MONDO:0002492	acute kidney failure	disease			32086547	HMDD4.0	microRNA-disease
MIMAT0000445	hsa-miR-126-3p	microRNA	MONDO:0002492	acute kidney failure	disease			34389752	HMDD4.0	microRNA-disease
MIMAT0000074	hsa-miR-19b-3p	microRNA	MONDO:0002492	acute kidney failure	disease			32910981	HMDD4.0	microRNA-disease
MIMAT0000722	hsa-miR-370-3p	microRNA	MONDO:0002492	acute kidney failure	disease			35722711|36597773|34731384	HMDD4.0	microRNA-disease
MIMAT0000075	hsa-miR-20a-5p	microRNA	MONDO:0002492	acute kidney failure	disease			32808649|33576456|31874343|35334494|32086547|32910981	HMDD4.0	microRNA-disease
MIMAT0000419	hsa-miR-27b-3p	microRNA	MONDO:0002492	acute kidney failure	disease			30684280	HMDD4.0	microRNA-disease
MIMAT0000440	hsa-miR-191-5p	microRNA	MONDO:0002492	acute kidney failure	disease			31362998|32910981	HMDD4.0	microRNA-disease
MIMAT0000443	hsa-miR-125a-5p	microRNA	MONDO:0002492	acute kidney failure	disease			35729178|30886169	HMDD4.0	microRNA-disease
MIMAT0000100	hsa-miR-29b-3p	microRNA	MONDO:0002492	acute kidney failure	disease			33863396|34369661	HMDD4.0	microRNA-disease
MIMAT0000421	hsa-miR-122-5p	microRNA	MONDO:0002492	acute kidney failure	disease			33782973|31914881|35960478	HMDD4.0	microRNA-disease
MIMAT0000093	hsa-miR-93-5p	microRNA	MONDO:0002492	acute kidney failure	disease			32086547|33745232|34296286|33885954|32679234	HMDD4.0	microRNA-disease
MIMAT0000072	hsa-miR-18a-5p	microRNA	MONDO:0002492	acute kidney failure	disease			33328386	HMDD4.0	microRNA-disease
MIMAT0000418	hsa-miR-23b-3p	microRNA	MONDO:0002492	acute kidney failure	disease			36091362	HMDD4.0	microRNA-disease
MIMAT0000422	hsa-miR-124-3p	microRNA	MONDO:0002492	acute kidney failure	disease			35286868	HMDD4.0	microRNA-disease
MIMAT0000084	hsa-miR-27a-3p	microRNA	MONDO:0002492	acute kidney failure	disease			31090110|34076840	HMDD4.0	microRNA-disease
MIMAT0000278	hsa-miR-221-3p	microRNA	MONDO:0002492	acute kidney failure	disease			35618996	HMDD4.0	microRNA-disease
MIMAT0000275	hsa-miR-218-5p	microRNA	MONDO:0002492	acute kidney failure	disease			33600084	HMDD4.0	microRNA-disease
MIMAT0001541	hsa-miR-449a	microRNA	MONDO:0002492	acute kidney failure	disease			34218230	HMDD4.0	microRNA-disease
MIMAT0000255	hsa-miR-34a-5p	microRNA	MONDO:0002492	acute kidney failure	disease			31081107	HMDD4.0	microRNA-disease
MIMAT0000763	hsa-miR-338-3p	microRNA	MONDO:0002492	acute kidney failure	disease			35148669	HMDD4.0	microRNA-disease
MIMAT0000256	hsa-miR-181a-5p	microRNA	MONDO:0002492	acute kidney failure	disease			32338107|36091362	HMDD4.0	microRNA-disease
MIMAT0000077	hsa-miR-22-3p	microRNA	MONDO:0002492	acute kidney failure	disease			35600150|33335994|33511504|35960478|32412059	HMDD4.0	microRNA-disease
MIMAT0000280	hsa-miR-223-3p	microRNA	MONDO:0002492	acute kidney failure	disease			35229638|36640195|34356879|32666494|34710881|33863396	HMDD4.0	microRNA-disease
MIMAT0000231	hsa-miR-199a-5p	microRNA	MONDO:0002492	acute kidney failure	disease			31148231|34356879|33647793	HMDD4.0	microRNA-disease
MIMAT0000265	hsa-miR-204-5p	microRNA	MONDO:0002492	acute kidney failure	disease			34240756|34389752	HMDD4.0	microRNA-disease
MIMAT0000417	hsa-miR-15b-5p	microRNA	MONDO:0002492	acute kidney failure	disease			33290828	HMDD4.0	microRNA-disease
MIMAT0000222	hsa-miR-192-5p	microRNA	MONDO:0002492	acute kidney failure	disease			31532243|34389752	HMDD4.0	microRNA-disease
MIMAT0000069	hsa-miR-16-5p	microRNA	MONDO:0002492	acute kidney failure	disease			33328386	HMDD4.0	microRNA-disease
MIMAT0001340	hsa-miR-423-3p	microRNA	MONDO:0002492	acute kidney failure	disease			32984995	HMDD4.0	microRNA-disease
MIMAT0000062	hsa-let-7a-5p	microRNA	MONDO:0002492	acute kidney failure	disease			32790341	HMDD4.0	microRNA-disease
MIMAT0000080	hsa-miR-24-3p	microRNA	MONDO:0002492	acute kidney failure	disease			31039814	HMDD4.0	microRNA-disease
MIMAT0000085	hsa-miR-28-5p	microRNA	MONDO:0002492	acute kidney failure	disease			35869629	HMDD4.0	microRNA-disease
MIMAT0000104	hsa-miR-107	microRNA	MONDO:0002492	acute kidney failure	disease			32042781	HMDD4.0	microRNA-disease
MIMAT0000267	hsa-miR-210-3p	microRNA	MONDO:0002492	acute kidney failure	disease			31257474|31966731	HMDD4.0	microRNA-disease
MIMAT0000431	hsa-miR-140-5p	microRNA	MONDO:0002492	acute kidney failure	disease			35312153|31532243	HMDD4.0	microRNA-disease
