# Supplementary material for: Toxicity analysis of food contaminants based on network toxicology and molecular docking: A case study of Zearalenone
Source: PLoS One. 2026 Jun 26;21(6):e0349937. doi: 10.1371/journal.pone.0349937 (PMC13308858; doi:10.1371/journal.pone.0349937)
Supplement: S1 File — (ZIP) [file pone.0349937.s001.zip › raw data/network.xlsx]

## Sheet: Sheet1
term	gene
hsa05200	PDGFRB
hsa05200	GSK3B
hsa05200	MAP2K1
hsa05200	HSP90AA1
hsa05200	MMP1
hsa05200	HDAC1
hsa05200	MMP2
hsa05200	STAT3
hsa05200	ESR1
hsa05200	MMP9
hsa05200	MTOR
hsa05200	RELA
hsa05200	CASP9
hsa05200	CCNA2
hsa05200	CCNE2
hsa05200	CCNE1
hsa05200	KIT
hsa05200	CDK2
hsa05200	PIM1
hsa05200	MAPK1
hsa05200	MAPK3
hsa05215	PDGFRB
hsa05215	GSK3B
hsa05215	MAP2K1
hsa05215	HSP90AA1
hsa05215	MMP3
hsa05215	MMP9
hsa05215	MTOR
hsa05215	RELA
hsa05215	CASP9
hsa05215	CCNE2
hsa05215	CCNE1
hsa05215	CDK2
hsa05215	MAPK1
hsa05215	MAPK3
hsa05203	HDAC5
hsa05203	HDAC3
hsa05203	HDAC1
hsa05203	STAT3
hsa05203	RELA
hsa05203	HDAC6
hsa05203	CCNA2
hsa05203	CCNE2
hsa05203	CCNE1
hsa05203	MAPKAPK2
hsa05203	CDK2
hsa05203	CDK1
hsa05203	MAPK1
hsa05203	MAPK3
hsa04151	PDGFRB
hsa04151	GSK3B
hsa04151	MAP2K1
hsa04151	HSP90AA1
hsa04151	FLT1
hsa04151	MTOR
hsa04151	RELA
hsa04151	CASP9
hsa04151	CCNE2
hsa04151	CCNE1
hsa04151	KIT
hsa04151	CDK2
hsa04151	MAPK1
hsa04151	MAPK3
hsa04218	MAP2K1
hsa04218	MTOR
hsa04218	RELA
hsa04218	CCNA2
hsa04218	CCNB2
hsa04218	CCNB1
hsa04218	CCNE2
hsa04218	CCNE1
hsa04218	MAPKAPK2
hsa04218	CDK2
hsa04218	CDK1
hsa04218	MAPK1
hsa04218	MAPK3
hsa05206	PDGFRB
hsa05206	HDAC5
hsa05206	MAP2K1
hsa05206	CCNE2
hsa05206	CCNE1
hsa05206	HDAC1
hsa05206	STAT3
hsa05206	PIM1
hsa05206	MAPK1
hsa05206	MMP9
hsa05206	MTOR
hsa05206	MAPK3
hsa05165	PDGFRB
hsa05165	CCNA2
hsa05165	GSK3B
hsa05165	MAP2K1
hsa05165	CCNE2
hsa05165	CCNE1
hsa05165	HDAC1
hsa05165	CDK2
hsa05165	MAPK1
hsa05165	RELA
hsa05165	MTOR
hsa05165	MAPK3
hsa05161	CASP9
hsa05161	CCNA2
hsa05161	MAP2K1
hsa05161	CCNE2
hsa05161	CCNE1
hsa05161	STAT3
hsa05161	CDK2
hsa05161	MAPK1
hsa05161	MMP9
hsa05161	RELA
hsa05161	MAPK3
hsa05417	ERN1
hsa05417	CASP9
hsa05417	GSK3B
hsa05417	HSP90AA1
hsa05417	MMP1
hsa05417	STAT3
hsa05417	MMP3
hsa05417	MAPK1
hsa05417	MMP9
hsa05417	RELA
hsa05417	MAPK3
hsa04919	CASP9
hsa04919	GSK3B
hsa04919	MAP2K1
hsa04919	HDAC3
hsa04919	NCOR1
hsa04919	HDAC1
hsa04919	MAPK1
hsa04919	ESR1
hsa04919	MTOR
hsa04919	MAPK3
ZEA	ACVL1
ZEA	CBR1
ZEA	ESR2
ZEA	FAK2
ZEA	M3K1
ZEA	M3K7
ZEA	MP2K1
ZEA	MP2K2
ZEA	MP2K6
ZEA	PGFRA
ZEA	PLAP
ZEA	TF65
ZEA	VGFR3
ZEA	PTK2B
ZEA	CBR1
ZEA	ESR1
ZEA	MKNK2
ZEA	PDGFRA
ZEA	KIT
ZEA	FLT4
ZEA	FLT3
ZEA	STAT3
ZEA	LCK
ZEA	MAP3K7
ZEA	KDR
ZEA	PDGFRB
ZEA	CDK1
ZEA	CDK5
ZEA	RELA
ZEA	MAPK1
ZEA	MAP2K1
ZEA	ERN1
ZEA	HSP90AB1
ZEA	GSK3A
ZEA	PLK4
ZEA	HDAC1
ZEA	HDAC6
ZEA	HDAC8
ZEA	ANPEP
ZEA	MMP9
ZEA	MMP8
ZEA	MMP1
ZEA	MMP2
ZEA	DRD3
ZEA	SIGMAR1
ZEA	MAPK3
ZEA	MMP13
ZEA	MMP3
ZEA	MMP7
ZEA	HSD17B1
ZEA	ROCK2
ZEA	FLT1
ZEA	MMP12
ZEA	PSEN2
ZEA	BACE1
ZEA	HDAC7
ZEA	ESR2
ZEA	HTR2B
ZEA	ADAM17
ZEA	HDAC3
ZEA	HDAC2
ZEA	HDAC5
ZEA	HDAC11
ZEA	HDAC4
ZEA	HDAC9
ZEA	HDAC10
ZEA	CCNE2
ZEA	CCNB3
ZEA	GSK3B
ZEA	MME
ZEA	CDK5R1
ZEA	ABCG2
ZEA	PNMT
ZEA	DPP4
ZEA	ALOX12
ZEA	AURKA
ZEA	HSP90AA1
ZEA	HTR6
ZEA	FGFR1
ZEA	DRD2
ZEA	DRD4
ZEA	RPS6KA2
ZEA	PDF
ZEA	MIF
ZEA	TRPV1
ZEA	HSD17B3
ZEA	CDK2
ZEA	FTO
ZEA	HSD17B2
ZEA	PLA2G2A
ZEA	NCOR1
ZEA	RPS6KB1
ZEA	CYP11B1
ZEA	TBXA2R
ZEA	CYP11B2
ZEA	MMP14
ZEA	JAK3
ZEA	CSF1R
ZEA	DYRK1A
ZEA	CLK4
ZEA	FCER2
ZEA	PDK1
ZEA	ABL1
ZEA	CHRNA4
ZEA	PIM1
ZEA	MAPKAPK2
ZEA	MTOR
ZEA	PIK3CD
ZEA	PRKDC
ZEA	PIK3CB
ZEA	HCK
ZEA	PIK3CG
ZEA	PI4KB
ZEA	PSENEN
ZEA	NCSTN
ZEA	APH1A
ZEA	PSEN1
ZEA	APH1B
ZEA	CDK2
ZEA	CCNE1
ZEA	CHRNB2
ZEA	HDAC3
ZEA	CCNA1
ZEA	CCNA2
ZEA	CDK1
ZEA	CCNB1
ZEA	CCNB2
ZEA	CDK5
ZEA	ESR2
ZEA	MIF
ZEA	CASP9
ZEA	PTN7
ZEA	HS90A
ZEA	B2LA1
ZEA	ESR1
ZEA	ANDR
ZEA	LOX15
ZEA	PLIN5
ZEA	CAH6
ZEA	5HT1E
ZEA	MDR1
ZEA	TLR9
ZEA	ADA2C
ZEA	PPBT
ZEA	PGFRA
ZEA	MPIP2
ZEA	AOFA
ZEA	AHR
ZEA	GCR
ZEA	ABC3G
ZEA	COT2
ZEA	CP19A
ZEA	KS6A3
ZEA	PGH1
ZEA	CP1A2
ZEA	RIPK2
ZEA	DUS3
ZEA	STS
Disease	hsa05200
Disease	hsa05215
Disease	hsa05203
Disease	hsa04151
Disease	hsa04218
Disease	hsa05206
Disease	hsa05165
Disease	hsa05161
Disease	hsa05417
Disease	hsa04919
ZEA	ZEA
